# Supplementary material for: 9-(2,6-Dimethyl­phen­oxy­carbon­yl)-10-methyl­acridinium trifluoro­methane­sulfonate
Source: Acta Crystallogr Sect E Struct Rep Online. 2010 Oct 23;66(Pt 11):o2929–30. doi: 10.1107/S1600536810041449 (PMC3009356; doi:10.1107/S1600536810041449)
Supplement: Supplementary file 2 [file e-66-o2929-Isup2.hkl]

# 
# h,k,l, Fc-squared, Fo-squared, sigma(Fo-squared) and status flag 
# 
data_I
_shelx_title ' dt100410 in P-1' 
_shelx_refln_list_code          4 
_shelx_F_calc_maximum      178.30 
_exptl_crystal_F_000       508.00 
_reflns_d_resolution_high  0.8393 
 
loop_ 
 _symmetry_equiv_pos_as_xyz 
 'x, y, z' 
 '-x, -y, -z' 
 
_cell_length_a     9.5841 
_cell_length_b    11.2491 
_cell_length_c    12.1738 
_cell_angle_alpha 106.080 
_cell_angle_beta  101.890 
_cell_angle_gamma 110.755 
 
_shelx_F_squared_multiplier     1.000 
 
loop_ 
 _refln_index_h 
 _refln_index_k 
 _refln_index_l 
 _refln_F_squared_calc 
 _refln_F_squared_meas 
 _refln_F_squared_sigma 
 _refln_observed_status 
   2   0   0      370.22      327.70      2.91 o 
   3   0   0       10.41        9.84      0.55 o 
   4   0   0       74.30       61.81      0.68 o 
   5   0   0      313.11      325.40      2.70 o 
   6   0   0       26.66       29.93      0.49 o 
   7   0   0       14.12       14.27      0.58 o 
   8   0   0       37.40       42.94      0.84 o 
   9   0   0        0.02       -0.02      1.38 o 
  10   0   0       14.22       12.33      1.39 o 
 -10   1   0        4.67        4.67      1.26 o 
  -9   1   0        4.67        3.40      0.73 o 
  -8   1   0       36.80       38.66      0.92 o 
  -7   1   0      125.87      124.54      1.97 o 
  -6   1   0       97.54      102.78      1.80 o 
  -5   1   0      521.41      511.99      7.96 o 
  -4   1   0      961.25      858.12      6.67 o 
  -3   1   0      932.21      843.72      4.39 o 
  -2   1   0      603.38      550.83      4.78 o 
   1   1   0       97.03      106.52      1.35 o 
   2   1   0       66.51       59.58      0.56 o 
   3   1   0      352.12      308.47      2.81 o 
   4   1   0      134.68      136.54      2.00 o 
   5   1   0      208.47      222.14      2.49 o 
   6   1   0       51.01       46.50      0.63 o 
   7   1   0       36.96       43.70      0.68 o 
   8   1   0        4.56        4.69      0.67 o 
   9   1   0       13.57       14.05      1.22 o 
 -10   2   0        4.93        4.50      1.20 o 
  -9   2   0        0.27        0.52      0.70 o 
  -8   2   0      160.18      163.85      1.25 o 
  -7   2   0       88.50       87.22      0.95 o 
  -6   2   0      145.43      135.17      1.78 o 
  -5   2   0      353.29      339.34      1.49 o 
  -4   2   0       25.55       30.73      0.55 o 
  -3   2   0      733.76      728.51      6.04 o 
  -2   2   0     3474.97     3335.93     14.22 o 
  -1   2   0     6383.03     6158.94     25.52 o 
   0   2   0     3438.59     3569.33     17.61 o 
   1   2   0    14504.04    14294.73     31.53 o 
   2   2   0     3097.73     3006.53     23.74 o 
   3   2   0       12.58       14.45      0.41 o 
   4   2   0      160.12      168.79      1.71 o 
   5   2   0       65.04       63.59      1.17 o 
   6   2   0        0.67        1.20      0.63 o 
   7   2   0       25.24       23.75      0.62 o 
   8   2   0        2.54        1.29      1.09 o 
   9   2   0        0.54        0.70      1.51 o 
 -10   3   0        2.13        2.83      0.87 o 
  -9   3   0        8.62        9.53      0.87 o 
  -8   3   0        0.14        0.71      0.78 o 
  -7   3   0       73.31       66.25      0.92 o 
  -6   3   0       17.91       16.89      0.59 o 
  -5   3   0      165.54      156.97      1.08 o 
  -4   3   0      168.05      174.24      0.88 o 
  -3   3   0      711.52      751.56     14.45 o 
  -2   3   0        5.86        3.89      1.08 o 
  -1   3   0      204.22      189.60      1.88 o 
   0   3   0    31789.40    28558.62    551.71 o 
   1   3   0       64.45       60.79      0.72 o 
   2   3   0      162.71      181.11      3.58 o 
   3   3   0      140.23      173.58      1.36 o 
   4   3   0        1.18        3.27      0.51 o 
   5   3   0      101.85      108.42      1.00 o 
   6   3   0      144.86      151.94      2.17 o 
   7   3   0        4.56        5.60      0.72 o 
   8   3   0        9.85        9.92      1.28 o 
 -11   4   0        1.68        2.29      1.44 o 
 -10   4   0        6.04        6.84      0.94 o 
  -9   4   0        1.33        0.83      0.81 o 
  -8   4   0      178.09      173.57      2.10 o 
  -7   4   0       12.85       12.54      0.56 o 
  -6   4   0        6.97       11.83      0.96 o 
  -5   4   0       54.40       48.93      0.70 o 
  -4   4   0      890.36      952.24      8.81 o 
  -3   4   0      667.81      698.73      8.77 o 
  -2   4   0       48.38       64.84      1.05 o 
  -1   4   0        9.68       13.78      1.08 o 
   0   4   0       59.77       99.76      1.40 o 
   1   4   0      340.43      280.91      2.37 o 
   2   4   0     2575.81     2545.77     21.83 o 
   3   4   0      153.67      135.52      1.16 o 
   4   4   0       73.62       60.83      0.71 o 
   5   4   0        6.64        6.87      0.70 o 
   6   4   0       22.08       18.81      1.45 o 
   7   4   0        1.43        0.94      1.21 o 
   8   4   0        1.53        0.77      1.41 o 
 -11   5   0        1.93        2.16      1.50 o 
 -10   5   0       13.48       13.14      1.03 o 
  -9   5   0        2.56        1.29      0.74 o 
  -8   5   0       48.96       52.12      0.93 o 
  -7   5   0       81.35       83.74      1.36 o 
  -6   5   0       84.03       92.61      1.45 o 
  -5   5   0       11.00       13.57      0.87 o 
  -4   5   0       18.97       17.91      0.75 o 
  -3   5   0      845.31      770.06      3.92 o 
  -2   5   0     1341.41     1296.29     13.15 o 
  -1   5   0     1074.32      989.00     11.50 o 
   0   5   0      651.35      646.98      6.63 o 
   1   5   0      782.85      857.89      9.02 o 
   2   5   0      382.92      406.41      3.59 o 
   3   5   0        5.57        4.69      0.67 o 
   4   5   0       57.44       52.59      1.05 o 
   5   5   0        1.16        0.60      0.61 o 
   6   5   0       12.39       14.67      1.33 o 
   7   5   0       15.32       14.41      1.92 o 
 -11   6   0       30.99       35.36      1.46 o 
 -10   6   0       22.48       21.12      1.07 o 
  -9   6   0       65.78       61.96      1.22 o 
  -8   6   0       32.78       24.44      0.87 o 
  -7   6   0        1.15        0.91      0.80 o 
  -6   6   0      203.98      212.52      6.47 o 
  -5   6   0       21.11       17.19      0.86 o 
  -4   6   0        0.03       -0.14      0.92 o 
  -3   6   0       44.10       50.72      1.73 o 
  -2   6   0        2.38        1.13      0.90 o 
  -1   6   0      350.59      374.87      2.90 o 
   0   6   0      863.51      955.76     15.43 o 
   1   6   0      495.60      510.53      3.78 o 
   2   6   0       57.11       67.93      1.14 o 
   3   6   0       50.79       58.06      0.82 o 
   4   6   0       13.27       10.09      0.59 o 
   5   6   0        3.89        5.70      1.32 o 
   6   6   0       79.27       82.14      2.05 o 
 -11   7   0        2.00        2.07      1.25 o 
 -10   7   0        1.60        2.49      1.16 o 
  -9   7   0        1.02        1.38      1.72 o 
  -8   7   0        0.67       -0.15      1.09 o 
  -7   7   0      144.63      164.07      9.94 o 
  -6   7   0      174.17      178.03      3.34 o 
  -5   7   0       60.48       55.38      1.85 o 
  -4   7   0       87.39       94.23      3.13 o 
  -3   7   0      158.42      162.06      2.25 o 
  -2   7   0       77.04       74.69      2.69 o 
  -1   7   0        0.04        0.27      0.93 o 
   0   7   0      175.06      200.22      2.32 o 
   1   7   0        0.99       -0.54      1.01 o 
   2   7   0      221.33      227.15      7.51 o 
   3   7   0        4.94        4.74      0.94 o 
   4   7   0        6.27        8.33      0.85 o 
   5   7   0        2.70        3.80      1.50 o 
 -10   8   0        2.50        1.75      1.27 o 
  -9   8   0       28.50       26.25      2.19 o 
  -8   8   0      102.40      102.57      2.64 o 
  -7   8   0      464.55      444.53      9.91 o 
  -6   8   0       40.89       42.93      1.46 o 
  -5   8   0       13.01        9.57      0.92 o 
  -4   8   0       40.36       41.32      1.45 o 
  -3   8   0       33.58       27.21      1.28 o 
  -2   8   0       47.33       37.98      1.84 o 
  -1   8   0       11.77        6.87      1.54 o 
   0   8   0       67.18       55.40      1.87 o 
   1   8   0      390.43      447.95      3.54 o 
   2   8   0      183.60      165.52      2.42 o 
   3   8   0       27.64       28.96      1.13 o 
   4   8   0        6.52       10.49      1.76 o 
 -10   9   0       11.21       10.71      1.66 o 
  -9   9   0        9.41        7.09      1.47 o 
  -8   9   0       85.75       92.01      2.12 o 
  -7   9   0       65.03       63.80      1.89 o 
  -6   9   0       72.55       72.86      1.87 o 
  -5   9   0      158.64      148.05      2.12 o 
  -4   9   0      137.30      139.64      5.05 o 
  -3   9   0       16.37       14.69      1.82 o 
  -2   9   0       27.83       26.58      1.89 o 
  -1   9   0       41.86       41.24      2.03 o 
   0   9   0       12.87       14.15      1.69 o 
   1   9   0        1.74        1.87      1.49 o 
   2   9   0       27.14       28.79      1.65 o 
   3   9   0        3.74        4.02      1.08 o 
 -10  10   0        0.08       -0.16      1.58 o 
  -9  10   0        6.67        6.75      1.46 o 
  -8  10   0       25.36       32.09      1.81 o 
  -7  10   0      409.01      443.84      5.88 o 
  -6  10   0       89.47       83.28      2.02 o 
  -5  10   0      160.81      171.52      2.43 o 
  -4  10   0        0.57        0.87      1.97 o 
  -3  10   0       61.27       69.00      2.37 o 
  -2  10   0       13.02        8.68      1.79 o 
  -1  10   0        1.35        1.05      1.71 o 
   0  10   0       18.02       18.37      1.85 o 
   1  10   0       49.41       45.26      2.02 o 
   2  10   0       42.17       33.34      1.59 o 
  -9  11   0        9.05       10.67      1.60 o 
  -8  11   0       17.17       12.73      1.52 o 
  -7  11   0       88.62       90.19      2.58 o 
  -6  11   0        9.39        7.14      1.53 o 
  -5  11   0       59.67       63.16      2.59 o 
  -4  11   0       55.23       51.72      2.33 o 
  -3  11   0       10.41       10.64      1.98 o 
  -2  11   0        3.32        3.41      2.11 o 
  -1  11   0        0.00        0.17      1.72 o 
   0  11   0        0.07       -0.35      1.82 o 
   1  11   0       42.96       48.29      2.25 o 
  -8  12   0       59.69       66.46      4.32 o 
  -7  12   0       16.75       15.15      2.34 o 
  -6  12   0       87.17       88.92      3.34 o 
  -5  12   0       19.18       17.84      2.40 o 
  -4  12   0        0.11        1.32      2.10 o 
  -3  12   0       21.44       26.00      2.54 o 
  -2  12   0        2.72        1.64      2.00 o 
  -1  12   0        0.00        0.46      1.95 o 
   4 -13   1        6.05        4.43      2.38 o 
   5 -13   1       16.90       12.89      2.69 o 
   1 -12   1       11.19       11.07      1.90 o 
   2 -12   1        2.26        3.89      1.98 o 
   3 -12   1        4.09        5.31      2.26 o 
   4 -12   1        0.12       -0.34      1.92 o 
   5 -12   1       31.52       35.18      2.37 o 
   6 -12   1        4.27        4.17      1.93 o 
   7 -12   1       14.49       14.41      2.74 o 
   8 -12   1        3.33        2.53      2.35 o 
  -1 -11   1       13.80       11.75      1.96 o 
   0 -11   1        1.43        1.14      1.68 o 
   1 -11   1        8.10       11.64      1.93 o 
   2 -11   1        0.15        0.24      2.04 o 
   3 -11   1        1.55        3.19      1.81 o 
   4 -11   1       18.59       20.52      2.40 o 
   5 -11   1       17.18       15.17      2.35 o 
   6 -11   1      291.52      296.47      4.29 o 
   7 -11   1       33.06       26.25      2.77 o 
   8 -11   1       31.07       37.93      1.82 o 
   9 -11   1        2.26        3.52      1.60 o 
  -2 -10   1        0.00        0.50      1.58 o 
  -1 -10   1       41.91       43.18      2.08 o 
   0 -10   1        1.01        1.66      1.81 o 
   1 -10   1       55.69       59.27      2.23 o 
   2 -10   1        1.48        1.90      1.87 o 
   3 -10   1        5.63        6.96      1.87 o 
   4 -10   1        8.67        6.88      1.92 o 
   5 -10   1        9.54        9.47      2.26 o 
   6 -10   1      404.78      451.94      3.41 o 
   7 -10   1       75.62       76.56      2.11 o 
   8 -10   1       35.75       39.06      1.81 o 
   9 -10   1       20.43       22.73      1.76 o 
  10 -10   1        4.03        5.16      1.72 o 
  -4  -9   1       15.32       18.45      4.12 o 
  -3  -9   1        0.50        0.43      1.21 o 
  -2  -9   1       20.27       16.61      1.63 o 
  -1  -9   1        7.03        7.64      1.61 o 
   0  -9   1        1.41        0.45      1.58 o 
   1  -9   1       10.54        6.36      1.58 o 
   2  -9   1        0.30        0.16      1.57 o 
   3  -9   1       22.99       21.40      2.08 o 
   4  -9   1        6.91        7.48      1.84 o 
   5  -9   1      178.86      191.69      2.21 o 
   6  -9   1       10.94       18.85      1.61 o 
   7  -9   1      228.47      212.48      2.52 o 
   8  -9   1      227.08      225.41      2.61 o 
   9  -9   1        7.07        6.64      1.52 o 
  10  -9   1        1.86        0.89      1.43 o 
  -5  -8   1       17.23       10.30      1.63 o 
  -4  -8   1        7.49        7.83      1.01 o 
  -3  -8   1        0.27        1.13      0.89 o 
  -2  -8   1       20.23       17.39      1.14 o 
  -1  -8   1      247.12      257.18      2.95 o 
   0  -8   1        1.44        1.56      1.58 o 
   1  -8   1       29.07       37.84      1.65 o 
   2  -8   1        6.33        7.86      1.35 o 
   3  -8   1        3.07        1.98      1.25 o 
   4  -8   1       97.63       86.96      2.41 o 
   5  -8   1       14.22       16.02      1.38 o 
   6  -8   1       17.09       16.30      1.31 o 
   7  -8   1      224.75      231.48      2.44 o 
   8  -8   1       31.67       37.95      1.68 o 
   9  -8   1        1.82        0.69      1.39 o 
  10  -8   1        0.23        1.20      1.07 o 
  -6  -7   1       19.11       14.66      1.69 o 
  -5  -7   1       31.77       32.83      1.15 o 
  -4  -7   1       42.46       45.72      1.14 o 
  -3  -7   1        2.61        4.01      1.01 o 
  -2  -7   1        1.03        2.51      0.98 o 
  -1  -7   1        2.75        8.02      3.53 o 
   0  -7   1       15.88       21.73      0.91 o 
   1  -7   1        4.52        2.36      0.99 o 
   2  -7   1      111.88      106.95      2.11 o 
   3  -7   1       49.50       52.31      1.31 o 
   4  -7   1        0.00        0.61      0.88 o 
   5  -7   1       73.87       81.32      1.96 o 
   6  -7   1      915.24      903.76     13.71 o 
   7  -7   1      329.81      322.80      8.01 o 
   8  -7   1      474.04      468.89     11.34 o 
   9  -7   1        9.71       12.66      1.32 o 
  10  -7   1        0.90        0.28      0.99 o 
  -6  -6   1        3.58        2.50      1.34 o 
  -5  -6   1        0.52       -0.39      0.84 o 
  -4  -6   1       16.19       15.22      0.80 o 
  -3  -6   1       12.07       15.62      0.99 o 
  -2  -6   1       46.84       57.71      1.95 o 
  -1  -6   1       62.03       53.75      1.96 o 
   0  -6   1      141.20      159.64      2.08 o 
   1  -6   1     1141.01     1173.05     18.57 o 
   2  -6   1       19.27       15.29      1.50 o 
   3  -6   1        0.04        0.25      0.90 o 
   4  -6   1      171.51      179.47      3.15 o 
   5  -6   1        8.70        7.50      0.70 o 
   6  -6   1       40.50       32.62      0.76 o 
   7  -6   1      102.34       85.82      1.93 o 
   8  -6   1      522.32      540.33     10.73 o 
   9  -6   1        1.40        1.37      0.72 o 
  10  -6   1        8.98       10.35      0.89 o 
  -7  -5   1        6.66        8.67      1.37 o 
  -6  -5   1       34.40       30.85      1.53 o 
  -5  -5   1      329.99      326.95      2.05 o 
  -4  -5   1       65.49       60.42      0.86 o 
  -3  -5   1      100.95       90.56      1.49 o 
  -2  -5   1       16.69       26.37      0.74 o 
  -1  -5   1     1170.45     1218.48     10.31 o 
   0  -5   1      211.82      191.61      1.54 o 
   1  -5   1       34.60       46.19      1.49 o 
   2  -5   1      315.95      332.28      1.82 o 
   3  -5   1        1.05        0.94      1.03 o 
   4  -5   1        0.19        0.02      0.69 o 
   5  -5   1      738.18      756.25     15.05 o 
   6  -5   1        0.80        0.19      0.56 o 
   7  -5   1     1325.80     1329.45     12.10 o 
   8  -5   1      115.34      118.22      1.13 o 
   9  -5   1        7.65        6.06      0.73 o 
  10  -5   1        1.39        1.64      0.90 o 
  -8  -4   1        0.88        0.07      1.49 o 
  -7  -4   1        4.27        2.67      1.27 o 
  -6  -4   1        0.69       -0.01      0.70 o 
  -5  -4   1      113.36      104.35      1.29 o 
  -4  -4   1      190.46      188.64      2.16 o 
  -3  -4   1       10.06        9.14      0.56 o 
  -2  -4   1      254.73      247.24      3.56 o 
  -1  -4   1      771.57      810.14      7.90 o 
   0  -4   1     3471.03     3392.06     17.94 o 
   1  -4   1      651.33      618.64     11.16 o 
   2  -4   1     1186.17     1115.46     11.14 o 
   3  -4   1      972.85      980.71      8.44 o 
   4  -4   1        0.16        2.73      0.85 o 
   5  -4   1      207.80      228.96      6.73 o 
   6  -4   1       11.29       13.58      0.52 o 
   7  -4   1      336.98      319.70      3.85 o 
   8  -4   1      235.19      231.25      2.82 o 
   9  -4   1       14.45       12.11      0.88 o 
  10  -4   1        7.58        8.11      1.33 o 
  -8  -3   1        7.57        8.94      0.84 o 
  -7  -3   1       30.76       30.58      1.90 o 
  -6  -3   1      152.16      150.48      2.04 o 
  -5  -3   1      368.01      353.33      2.22 o 
  -4  -3   1      274.21      295.11      2.99 o 
  -3  -3   1      714.52      727.67      6.07 o 
  -2  -3   1      134.44      113.75      1.79 o 
  -1  -3   1      931.81      912.34      8.27 o 
   0  -3   1      547.03      575.47      9.17 o 
   1  -3   1     2342.32     2253.39     18.41 o 
   2  -3   1     1112.85     1118.76      9.46 o 
   3  -3   1      876.41      913.67      7.24 o 
   4  -3   1       83.08      108.52      0.75 o 
   5  -3   1       94.53       98.80      0.86 o 
   6  -3   1       26.25       31.62      0.68 o 
   7  -3   1      623.66      620.67      6.26 o 
   8  -3   1      714.08      714.70      2.24 o 
   9  -3   1       56.98       59.64      1.06 o 
  10  -3   1        4.67        3.64      1.53 o 
  -9  -2   1        3.36        2.70      1.35 o 
  -8  -2   1        8.56        7.70      0.77 o 
  -7  -2   1      110.17      110.35      2.40 o 
  -6  -2   1       50.75       48.85      1.26 o 
  -5  -2   1      122.99      127.80      1.89 o 
  -4  -2   1      164.09      170.98      2.41 o 
  -3  -2   1      108.45      113.10      1.15 o 
  -2  -2   1     1152.01     1127.17      7.41 o 
  -1  -2   1       19.82       28.69      0.87 o 
   0  -2   1      103.34       88.75      1.00 o 
   1  -2   1      315.25      313.13      5.75 o 
   2  -2   1     2245.75     2158.40     12.58 o 
   3  -2   1       10.29       11.04      0.53 o 
   4  -2   1      381.52      301.82      1.92 o 
   5  -2   1      486.24      485.98      2.18 o 
   6  -2   1      557.52      561.09      4.89 o 
   7  -2   1      132.55      119.38      0.99 o 
   8  -2   1       91.23       96.91      0.99 o 
   9  -2   1        0.25        0.38      0.62 o 
  10  -2   1        5.51        2.76      1.19 o 
  -9  -1   1        4.04        2.82      0.77 o 
  -8  -1   1        0.00       -0.18      0.70 o 
  -7  -1   1       29.77       29.45      0.81 o 
  -6  -1   1       90.65       84.49      1.54 o 
  -5  -1   1      166.69      163.82      2.05 o 
  -4  -1   1     1027.78     1007.41      7.02 o 
  -3  -1   1     1215.19     1172.05      6.64 o 
  -2  -1   1     1397.78     1462.24      9.10 o 
  -1  -1   1     9834.48     9856.29     27.89 o 
   1  -1   1     7006.38     6881.22     20.70 o 
   2  -1   1     1657.78     1670.13     12.51 o 
   3  -1   1      288.41      310.40      1.41 o 
   4  -1   1      212.48      212.52      1.45 o 
   5  -1   1      351.78      359.18      2.41 o 
   6  -1   1       86.92       95.77      1.51 o 
   7  -1   1       19.41       18.22      0.55 o 
   8  -1   1       81.75       83.27      0.92 o 
   9  -1   1      128.89      126.89      1.80 o 
  10  -1   1        0.83        0.71      1.27 o 
 -10   0   1        5.97        7.08      1.20 o 
  -9   0   1       11.81       10.23      0.79 o 
  -8   0   1       22.03       18.95      0.70 o 
  -7   0   1       73.84       74.38      1.18 o 
  -6   0   1      548.19      569.55      5.48 o 
  -5   0   1      437.13      445.48      1.80 o 
  -4   0   1       11.32        4.20      0.36 o 
  -3   0   1      750.26      765.20      4.40 o 
  -2   0   1     1238.77     1128.76      8.50 o 
   1   0   1      419.34      384.60      3.46 o 
   2   0   1    12413.49    11566.07     34.80 o 
   3   0   1     1598.07     1507.84      8.62 o 
   4   0   1      737.49      730.18      5.99 o 
   5   0   1       20.18       13.16      0.36 o 
   6   0   1        4.48        6.39      0.39 o 
   7   0   1      133.79      125.00      2.20 o 
   8   0   1       41.32       41.71      0.72 o 
   9   0   1        8.44        7.37      1.22 o 
 -10   1   1        1.83        2.47      1.16 o 
  -9   1   1        0.00        0.25      0.72 o 
  -8   1   1       28.85       26.16      0.70 o 
  -7   1   1      313.12      337.11      2.50 o 
  -6   1   1      126.30      127.68      2.02 o 
  -5   1   1        1.17        0.67      0.45 o 
  -4   1   1      181.90      167.24      0.72 o 
  -3   1   1        0.49        0.29      0.36 o 
  -2   1   1     5943.43     5694.81     22.51 o 
   0   1   1       43.05       64.29      0.62 o 
   1   1   1    12776.11    12108.50     22.57 o 
   2   1   1       74.92       96.74      1.85 o 
   3   1   1       59.18       46.20      0.48 o 
   4   1   1        7.74        4.54      0.40 o 
   5   1   1        0.90        0.48      0.31 o 
   6   1   1       22.71       25.58      0.48 o 
   7   1   1       63.13       54.66      0.68 o 
   8   1   1       98.13      102.36      1.68 o 
   9   1   1       11.52       14.63      1.28 o 
 -10   2   1        1.14        1.86      0.77 o 
  -9   2   1       82.73       84.49      1.11 o 
  -8   2   1        0.74        1.18      0.62 o 
  -7   2   1      118.51      134.56      1.58 o 
  -6   2   1      695.00      652.29      8.22 o 
  -5   2   1       61.45       95.18      0.62 o 
  -4   2   1      185.88      223.72      1.34 o 
  -3   2   1     1056.99      980.90      5.89 o 
  -2   2   1      158.39      147.12      0.92 o 
  -1   2   1      461.56      540.42      8.22 o 
   0   2   1     4680.44     4520.75     29.81 o 
   1   2   1        9.45       14.71      0.41 o 
   2   2   1      430.38      471.91      2.48 o 
   3   2   1      110.32      119.34      1.82 o 
   4   2   1       99.85      115.57      4.09 o 
   5   2   1      307.46      311.63      2.33 o 
   6   2   1       13.82       18.84      0.48 o 
   7   2   1       35.26       35.97      0.71 o 
   8   2   1        4.93        5.57      1.33 o 
 -11   3   1        1.15        2.60      1.42 o 
 -10   3   1        5.68        8.15      0.95 o 
  -9   3   1       73.25       65.89      1.16 o 
  -8   3   1        6.46        6.51      0.71 o 
  -7   3   1      183.68      180.50      2.22 o 
  -6   3   1       63.66       84.14      0.97 o 
  -5   3   1      508.89      549.55      2.57 o 
  -4   3   1       26.80       28.42      0.50 o 
  -3   3   1        0.58        0.61      0.51 o 
  -2   3   1        7.96       10.86      1.07 o 
  -1   3   1     2502.39     2628.31     21.30 o 
   0   3   1    12416.01    12024.46     34.40 o 
   1   3   1     1764.58     1561.88      9.08 o 
   2   3   1       70.75       61.96      0.87 o 
   3   3   1      480.69      478.56      6.42 o 
   4   3   1      239.70      207.94      1.32 o 
   5   3   1        0.64        0.18      0.42 o 
   6   3   1       43.46       53.75      0.58 o 
   7   3   1       32.47       25.86      1.43 o 
   8   3   1       38.60       39.87      1.80 o 
 -11   4   1        5.79        5.30      1.52 o 
 -10   4   1       25.44       26.32      1.08 o 
  -9   4   1       45.71       41.58      1.09 o 
  -8   4   1       27.15       20.67      0.93 o 
  -7   4   1      123.40      116.53      1.81 o 
  -6   4   1      115.30      144.32      2.35 o 
  -5   4   1        9.63        9.85      0.48 o 
  -4   4   1      823.65      864.36     10.35 o 
  -3   4   1        2.89        4.35      0.68 o 
  -2   4   1      320.59      347.17      2.50 o 
  -1   4   1      394.82      410.21      3.32 o 
   0   4   1      909.00      884.53      6.92 o 
   1   4   1     2112.40     2143.10     19.70 o 
   2   4   1        3.21        6.83      0.50 o 
   3   4   1      152.52      159.40      1.26 o 
   4   4   1       78.21       76.17      0.72 o 
   5   4   1      221.41      211.50      2.96 o 
   6   4   1        0.91        1.48      1.23 o 
   7   4   1        0.27        0.17      1.31 o 
 -11   5   1       11.08       11.57      1.04 o 
 -10   5   1       29.96       30.79      1.12 o 
  -9   5   1       84.33       77.69      1.25 o 
  -8   5   1        8.72       10.78      0.65 o 
  -7   5   1       33.68       34.63      0.82 o 
  -6   5   1       21.41       19.56      0.89 o 
  -5   5   1      304.39      331.97      5.78 o 
  -4   5   1      286.10      300.68      9.53 o 
  -3   5   1       58.92       72.77      1.78 o 
  -2   5   1      200.33      168.53      2.08 o 
  -1   5   1       44.29       31.76      0.79 o 
   0   5   1     5720.44     5654.56     58.57 o 
   1   5   1      526.93      577.18      3.23 o 
   2   5   1       30.44       18.36      0.74 o 
   3   5   1        9.99        6.23      0.66 o 
   4   5   1       39.76       39.85      0.77 o 
   5   5   1       23.22       24.88      1.56 o 
   6   5   1        4.54        3.55      2.04 o 
 -11   6   1        4.10        5.64      1.08 o 
 -10   6   1        0.05        0.00      0.92 o 
  -9   6   1        7.58        9.59      0.82 o 
  -8   6   1        4.09        6.61      1.03 o 
  -7   6   1       82.05       97.61      2.77 o 
  -6   6   1        2.45        0.54      0.71 o 
  -5   6   1        8.60        8.42      1.05 o 
  -4   6   1        2.62        4.45      1.25 o 
  -3   6   1      252.46      226.26      2.67 o 
  -2   6   1       35.09       31.98      1.10 o 
  -1   6   1       27.12       34.58      0.79 o 
   0   6   1     1356.47     1373.01     23.34 o 
   1   6   1      131.34      142.33      1.62 o 
   2   6   1       76.66       58.53      0.97 o 
   3   6   1       30.42       27.97      0.74 o 
   4   6   1       24.91       25.24      0.71 o 
   5   6   1        7.93       11.55      1.53 o 
   6   6   1        0.39        0.96      1.60 o 
 -11   7   1       10.52       13.30      1.36 o 
 -10   7   1       20.65       23.79      1.39 o 
  -9   7   1        4.69        5.01      1.97 o 
  -8   7   1       59.70       53.93      2.35 o 
  -7   7   1       51.62       58.38      1.59 o 
  -6   7   1        4.68        3.86      0.94 o 
  -5   7   1        0.40       -0.03      0.83 o 
  -4   7   1        5.90        6.20      1.03 o 
  -3   7   1        1.96        2.86      0.90 o 
  -2   7   1       69.94       71.49      1.62 o 
  -1   7   1        7.31        9.20      0.96 o 
   0   7   1       15.07       12.34      1.01 o 
   1   7   1      729.21      725.76     14.26 o 
   2   7   1      643.92      678.76      9.61 o 
   3   7   1        2.22        3.38      0.78 o 
   4   7   1       10.41       13.14      1.47 o 
   5   7   1        9.19        9.99      1.65 o 
 -10   8   1        0.04       -0.04      1.19 o 
  -9   8   1        0.75       -0.01      2.14 o 
  -8   8   1        8.25        9.98      1.20 o 
  -7   8   1        7.32        6.49      1.76 o 
  -6   8   1        3.47        5.18      1.12 o 
  -5   8   1      149.64      140.53      4.14 o 
  -4   8   1        7.19        5.38      1.25 o 
  -3   8   1       33.10       33.12      2.94 o 
  -2   8   1       51.37       49.39      1.88 o 
  -1   8   1       29.26       35.97      1.74 o 
   0   8   1      416.34      437.10      3.51 o 
   1   8   1       46.08       42.49      1.70 o 
   2   8   1        1.18        0.12      1.02 o 
   3   8   1        0.65        0.65      0.98 o 
   4   8   1       11.49        6.81      1.55 o 
 -10   9   1       34.73       34.25      2.57 o 
  -9   9   1        9.98        8.79      2.10 o 
  -8   9   1       37.23       38.69      2.50 o 
  -7   9   1        9.39       10.71      1.48 o 
  -6   9   1       89.61       89.87      1.93 o 
  -5   9   1       36.30       33.77      2.15 o 
  -4   9   1        0.02        1.08      1.27 o 
  -3   9   1      146.81      139.13      1.95 o 
  -2   9   1        0.09       -0.46      1.88 o 
  -1   9   1       14.25       18.61      1.77 o 
   0   9   1       51.30       45.60      1.93 o 
   1   9   1        0.02       -0.06      1.48 o 
   2   9   1      157.75      148.14      3.37 o 
   3   9   1        6.86        4.44      1.56 o 
 -10  10   1       36.71       38.92      2.08 o 
  -9  10   1        3.38        2.50      1.55 o 
  -8  10   1        3.52        3.05      1.57 o 
  -7  10   1        0.02        0.74      1.60 o 
  -6  10   1      164.04      169.99      2.46 o 
  -5  10   1       25.44       27.08      1.75 o 
  -4  10   1       37.03       38.70      1.70 o 
  -3  10   1       44.68       42.40      2.39 o 
  -2  10   1       18.62       20.64      2.01 o 
  -1  10   1        3.73        3.38      1.73 o 
   0  10   1        6.07        4.38      1.69 o 
   1  10   1       74.42       56.10      2.17 o 
  -9  11   1        9.59        9.75      1.74 o 
  -8  11   1        3.88        3.08      1.60 o 
  -7  11   1        0.57        0.41      1.65 o 
  -6  11   1       51.67       54.47      2.11 o 
  -5  11   1        0.75        2.88      1.57 o 
  -4  11   1       60.49       56.48      2.48 o 
  -3  11   1        3.40        2.32      1.97 o 
  -2  11   1        0.67        1.29      1.65 o 
  -1  11   1        0.20        1.92      1.82 o 
   0  11   1       21.53       18.14      1.97 o 
  -7  12   1        6.66        5.42      1.69 o 
  -6  12   1        3.86        4.88      2.59 o 
  -5  12   1        6.20        6.39      2.26 o 
  -4  12   1       12.08       12.60      2.24 o 
  -3  12   1        0.01        0.33      2.04 o 
   3 -13   2        0.02        0.60      2.34 o 
   4 -13   2        0.16       -0.84      2.35 o 
   5 -13   2        1.79       -0.27      2.54 o 
   6 -13   2       11.39       13.54      2.84 o 
   0 -12   2        7.43        2.42      1.92 o 
   2 -12   2       11.84       11.71      2.24 o 
   3 -12   2       34.74       34.72      2.56 o 
   4 -12   2        1.71        2.02      2.08 o 
   5 -12   2        9.36        9.83      2.41 o 
   6 -12   2        1.52        2.40      2.45 o 
   7 -12   2       15.78       21.02      2.76 o 
   8 -12   2        0.74        0.24      2.51 o 
  -2 -11   2        1.61        4.20      1.88 o 
  -1 -11   2        3.03        2.49      1.72 o 
   0 -11   2        6.39        5.19      1.83 o 
   1 -11   2        0.00       -0.65      1.85 o 
   2 -11   2       12.99       10.82      1.89 o 
   3 -11   2       22.27       19.73      2.20 o 
   4 -11   2       24.28       26.52      2.30 o 
   5 -11   2       13.17       13.54      2.39 o 
   6 -11   2       54.24       54.10      2.64 o 
   7 -11   2       10.01        8.91      2.40 o 
   8 -11   2       17.48       17.00      2.47 o 
   9 -11   2        6.63        7.97      2.59 o 
  -3 -10   2       12.00       15.16      1.82 o 
  -2 -10   2        9.95        9.44      1.78 o 
  -1 -10   2        7.10        6.36      1.72 o 
   0 -10   2        0.67        0.32      1.84 o 
   1 -10   2        1.48        2.09      1.80 o 
   2 -10   2      184.44      172.51      2.93 o 
   3 -10   2        0.00        0.00      1.81 o 
   4 -10   2        7.61       11.49      2.15 o 
   5 -10   2       20.48       26.72      2.18 o 
   6 -10   2       27.39       39.54      2.19 o 
   7 -10   2       26.52       31.05      2.13 o 
   8 -10   2       35.54       36.86      2.60 o 
   9 -10   2        4.31        4.91      2.08 o 
  -4  -9   2        0.08       -0.19      1.30 o 
  -3  -9   2        9.37       10.13      1.59 o 
  -2  -9   2        0.73        0.36      1.52 o 
  -1  -9   2        9.65        9.12      1.75 o 
   0  -9   2        4.96        6.04      1.64 o 
   1  -9   2       25.50       25.99      1.81 o 
   2  -9   2      150.15      136.39      2.70 o 
   3  -9   2       68.07       70.02      2.04 o 
   4  -9   2       40.87       45.85      2.36 o 
   5  -9   2        2.40        1.85      1.52 o 
   6  -9   2        1.63        1.16      2.15 o 
   7  -9   2        1.50        2.22      1.57 o 
   8  -9   2       12.14       11.87      1.55 o 
   9  -9   2        1.22        0.67      1.36 o 
  10  -9   2        0.50        0.77      1.45 o 
  -5  -8   2        8.19        4.93      1.10 o 
  -4  -8   2        3.82        2.92      1.13 o 
  -3  -8   2       27.57       29.35      1.51 o 
  -2  -8   2        0.37        1.06      1.07 o 
  -1  -8   2        3.05        6.61      1.12 o 
   0  -8   2      110.90      112.94      5.37 o 
   1  -8   2        6.06        5.31      1.10 o 
   2  -8   2      154.14      139.95      2.38 o 
   3  -8   2       27.45       34.45      1.33 o 
   4  -8   2        2.20        1.95      1.19 o 
   5  -8   2      131.09      130.23      2.61 o 
   6  -8   2      900.44      907.44      3.94 o 
   7  -8   2        1.00        0.78      1.17 o 
   8  -8   2        0.25        0.31      1.31 o 
   9  -8   2        1.01        0.50      1.25 o 
  10  -8   2       10.62        7.15      1.15 o 
  -6  -7   2        6.05        6.81      1.61 o 
  -5  -7   2       17.88       15.55      1.09 o 
  -4  -7   2        9.27       13.69      0.96 o 
  -3  -7   2        0.77        1.20      0.97 o 
  -2  -7   2       18.43       22.94      0.93 o 
  -1  -7   2      225.11      251.81      4.33 o 
   0  -7   2        3.56        2.73      0.77 o 
   1  -7   2       68.32       58.64      1.90 o 
   2  -7   2      572.22      600.40      3.99 o 
   3  -7   2        6.96       11.44      1.13 o 
   4  -7   2       95.54      109.22      6.31 o 
   5  -7   2      128.63      130.94      1.57 o 
   6  -7   2       47.82       58.59      2.07 o 
   7  -7   2        7.30        9.17      1.04 o 
   8  -7   2       14.35       13.77      0.99 o 
   9  -7   2       10.78       10.85      1.04 o 
  10  -7   2        0.25        0.56      1.16 o 
  -7  -6   2        3.29        2.31      1.55 o 
  -6  -6   2       85.11       81.97      3.53 o 
  -5  -6   2       50.94       47.78      1.49 o 
  -4  -6   2       50.87       54.78      1.11 o 
  -3  -6   2       39.38       41.47      1.52 o 
  -2  -6   2       13.43       10.49      1.01 o 
  -1  -6   2        2.39        5.93      1.17 o 
   0  -6   2       56.68       49.33      1.54 o 
   1  -6   2      652.09      682.84      3.80 o 
   2  -6   2       59.05       47.71      1.58 o 
   3  -6   2        0.70        0.83      0.83 o 
   4  -6   2      405.34      384.82      5.54 o 
   5  -6   2       45.64       36.19      0.88 o 
   6  -6   2      292.88      292.85      5.70 o 
   7  -6   2      527.69      520.12      8.73 o 
   8  -6   2      251.62      245.75      4.49 o 
   9  -6   2        6.52        7.09      0.73 o 
  10  -6   2        5.82        5.17      1.15 o 
  -7  -5   2        4.32        2.75      1.38 o 
  -6  -5   2       75.22       77.86      1.32 o 
  -5  -5   2        2.41        1.17      0.90 o 
  -4  -5   2        0.01        0.66      1.13 o 
  -3  -5   2        9.60        8.91      1.20 o 
  -2  -5   2        1.75        2.58      0.68 o 
  -1  -5   2     1116.18     1081.03     11.81 o 
   0  -5   2      447.80      432.53      2.02 o 
   1  -5   2     1444.21     1491.11     19.47 o 
   2  -5   2      132.34      127.43      1.77 o 
   3  -5   2        3.16        0.21      0.88 o 
   4  -5   2        0.03        0.36      0.73 o 
   5  -5   2       34.69       29.29      0.99 o 
   6  -5   2      291.28      316.64      3.45 o 
   7  -5   2       14.26       13.60      0.70 o 
   8  -5   2       14.78       16.64      0.69 o 
   9  -5   2       28.83       26.62      0.88 o 
  10  -5   2        7.42        5.79      1.12 o 
  -8  -4   2       19.18       18.34      1.07 o 
  -7  -4   2        0.56        0.07      1.19 o 
  -6  -4   2       10.69        8.01      1.22 o 
  -5  -4   2       63.04       62.47      1.09 o 
  -4  -4   2      497.62      487.51      7.69 o 
  -3  -4   2      135.62      159.09      2.71 o 
  -2  -4   2      293.05      272.52      2.29 o 
  -1  -4   2      551.75      493.46      2.26 o 
   0  -4   2      150.53      135.46      1.67 o 
   1  -4   2      156.95      191.34      1.87 o 
   2  -4   2        8.36       17.99      1.25 o 
   3  -4   2      116.08      111.10      0.91 o 
   4  -4   2      348.51      368.88      3.27 o 
   5  -4   2        4.70        4.16      0.53 o 
   6  -4   2        3.41        1.65      0.43 o 
   7  -4   2       68.11       60.58      1.12 o 
   8  -4   2      606.35      623.25      6.86 o 
   9  -4   2        0.25        0.70      0.67 o 
  10  -4   2        2.74        3.81      0.98 o 
  -9  -3   2       23.38       24.94      1.78 o 
  -8  -3   2        2.21        2.52      0.91 o 
  -7  -3   2        1.03        0.00      0.82 o 
  -6  -3   2      273.78      260.05      4.55 o 
  -5  -3   2       89.48       87.27      1.23 o 
  -4  -3   2       31.29       26.46      0.63 o 
  -3  -3   2        0.76        1.15      0.58 o 
  -2  -3   2      667.52      642.51      6.62 o 
  -1  -3   2      455.11      425.85      8.59 o 
   0  -3   2      228.13      225.81      1.76 o 
   1  -3   2       11.25        7.81      1.05 o 
   2  -3   2       90.18      115.40      3.10 o 
   3  -3   2      174.82      148.24      0.78 o 
   4  -3   2       38.93       41.20      0.57 o 
   5  -3   2      128.04      113.97      0.73 o 
   6  -3   2        0.15        0.31      0.39 o 
   7  -3   2      344.83      359.94      4.22 o 
   8  -3   2      280.25      285.86      1.27 o 
   9  -3   2        5.90        5.76      0.92 o 
  10  -3   2        0.08        1.07      1.36 o 
  -9  -2   2       15.22       15.49      0.93 o 
  -8  -2   2        7.65        7.02      0.71 o 
  -7  -2   2       36.39       36.29      0.79 o 
  -6  -2   2       11.99       16.54      0.87 o 
  -5  -2   2      411.30      415.98      4.36 o 
  -4  -2   2      325.08      328.42      4.38 o 
  -3  -2   2       46.05       62.58      0.90 o 
  -2  -2   2      179.77      164.80      0.92 o 
  -1  -2   2     1060.24     1050.26     12.01 o 
   0  -2   2     3130.27     3037.43     19.51 o 
   1  -2   2     2447.81     2468.82     17.06 o 
   2  -2   2      233.41      227.01      0.94 o 
   3  -2   2       51.23       53.34      0.66 o 
   4  -2   2        3.56        4.85      0.32 o 
   5  -2   2      480.04      485.52      4.25 o 
   6  -2   2        6.26        6.51      0.42 o 
   7  -2   2      230.64      236.61      1.90 o 
   8  -2   2       85.95       88.30      1.07 o 
   9  -2   2       15.06       14.83      0.86 o 
  10  -2   2        0.83        0.72      1.29 o 
 -10  -1   2        0.82        1.18      1.33 o 
  -9  -1   2       36.81       35.99      1.01 o 
  -8  -1   2       66.12       70.16      0.92 o 
  -7  -1   2       28.78       28.42      0.71 o 
  -6  -1   2       53.24       48.89      0.86 o 
  -5  -1   2       74.48       66.27      0.78 o 
  -4  -1   2      955.92     1003.09      6.84 o 
  -3  -1   2       23.15       30.98      0.53 o 
  -2  -1   2        6.19        5.91      1.01 o 
  -1  -1   2     3112.15     2811.85     17.73 o 
   0  -1   2     2281.07     2146.48     13.62 o 
   1  -1   2     5379.57     5197.18     31.87 o 
   2  -1   2      246.59      226.59      2.26 o 
   3  -1   2       64.21       43.18      0.60 o 
   4  -1   2      201.07      186.47      1.58 o 
   5  -1   2       34.69       25.36      0.84 o 
   6  -1   2        2.26        1.25      0.27 o 
   7  -1   2        1.38        1.10      0.34 o 
   8  -1   2      323.30      347.29      3.17 o 
   9  -1   2        4.04        3.37      1.19 o 
 -10   0   2       13.91       14.54      2.06 o 
  -9   0   2        0.11        0.10      0.78 o 
  -8   0   2        0.06        0.46      0.62 o 
  -7   0   2      245.64      236.01      2.06 o 
  -6   0   2       68.42       69.56      1.05 o 
  -5   0   2     1101.45     1168.04      7.03 o 
  -4   0   2      185.81      187.49      0.89 o 
  -3   0   2       80.06       85.27      0.88 o 
  -2   0   2     5624.55     5261.45     39.67 o 
  -1   0   2     5285.62     4959.23     22.40 o 
   0   0   2     2929.50     3030.21     15.35 o 
   1   0   2      346.86      304.26      4.12 o 
   2   0   2      266.26      242.37      1.14 o 
   3   0   2      234.78      226.85      1.21 o 
   4   0   2      323.73      269.90      4.13 o 
   5   0   2       72.49       65.24      1.16 o 
   6   0   2        4.37        2.95      0.48 o 
   7   0   2      451.30      455.89      2.35 o 
   8   0   2      290.34      294.49      2.69 o 
   9   0   2        0.74        0.31      1.21 o 
 -10   1   2        8.74        8.31      0.84 o 
  -9   1   2        1.28        0.15      0.74 o 
  -8   1   2       54.22       59.02      0.99 o 
  -7   1   2       87.53       86.54      1.03 o 
  -6   1   2       42.36       37.53      0.54 o 
  -5   1   2     1752.54     1783.18     15.58 o 
  -4   1   2      508.12      504.21      3.74 o 
  -3   1   2        6.80        2.78      0.26 o 
  -2   1   2      275.82      297.33      2.95 o 
  -1   1   2     1094.04     1046.79      8.47 o 
   0   1   2     1697.54     1606.20      8.56 o 
   1   1   2     8388.31     7986.37     29.02 o 
   2   1   2      323.14      261.71      1.75 o 
   3   1   2     1066.20     1016.86     12.19 o 
   4   1   2        0.26        0.50      0.28 o 
   5   1   2       98.85      101.25      1.53 o 
   6   1   2      239.66      231.05      3.44 o 
   7   1   2       58.14       62.10      2.08 o 
   8   1   2        5.28        4.67      1.30 o 
 -11   2   2       13.98       18.77      1.33 o 
 -10   2   2        0.81       -0.12      0.78 o 
  -9   2   2        6.07        6.86      0.77 o 
  -8   2   2       72.81       66.45      0.86 o 
  -7   2   2       32.63       34.59      0.73 o 
  -6   2   2       46.57       43.80      0.54 o 
  -5   2   2      436.74      480.56      2.82 o 
  -4   2   2     1518.39     1631.45      8.99 o 
  -3   2   2     1390.86     1351.05     10.57 o 
  -2   2   2      880.09      809.02      6.65 o 
  -1   2   2       87.75       92.71      0.83 o 
   0   2   2      343.33      418.31      6.15 o 
   1   2   2     2815.53     2609.02     11.01 o 
   2   2   2     1089.78     1162.24      8.38 o 
   3   2   2      609.64      602.86      7.35 o 
   4   2   2       17.68       19.93      0.52 o 
   5   2   2       27.94       26.03      0.60 o 
   6   2   2        4.95        2.84      0.33 o 
   7   2   2       35.33       39.27      1.57 o 
   8   2   2      168.13      167.56      2.69 o 
 -11   3   2        7.23        8.43      1.09 o 
 -10   3   2       41.73       50.41      1.49 o 
  -9   3   2        0.45        0.31      0.76 o 
  -8   3   2      106.76      100.42      1.37 o 
  -7   3   2      407.98      408.88      8.16 o 
  -6   3   2      762.10      806.47      7.53 o 
  -5   3   2     1218.46     1294.92     12.49 o 
  -4   3   2     1880.52     2136.27      9.72 o 
  -3   3   2       60.66       59.29      1.58 o 
  -2   3   2     1654.02     1612.18     18.44 o 
  -1   3   2     1063.74     1058.50     19.24 o 
   0   3   2     1648.15     1708.41     14.28 o 
   1   3   2       94.67      111.54      1.06 o 
   2   3   2     1519.77     1617.08     12.34 o 
   3   3   2       33.72       37.99      0.71 o 
   4   3   2      196.43      190.16      2.40 o 
   5   3   2       60.96       63.53      1.36 o 
   6   3   2       30.84       27.90      1.62 o 
   7   3   2       49.37       45.21      1.54 o 
 -11   4   2       32.36       33.77      1.32 o 
 -10   4   2        1.99        0.97      0.94 o 
  -9   4   2        5.49        6.92      0.77 o 
  -8   4   2       87.65       86.77      1.79 o 
  -7   4   2       17.79       17.83      0.54 o 
  -6   4   2      185.30      175.47      1.40 o 
  -5   4   2       50.29       52.21      0.60 o 
  -4   4   2      309.67      361.07      1.93 o 
  -3   4   2      364.83      399.04      1.74 o 
  -2   4   2      154.27      145.00      1.99 o 
  -1   4   2     1099.20     1093.83     12.96 o 
   0   4   2       40.92       35.19      0.65 o 
   1   4   2       69.82       88.13      0.99 o 
   2   4   2       55.76       33.73      0.52 o 
   3   4   2      247.49      209.50      1.40 o 
   4   4   2       39.70       34.40      1.35 o 
   5   4   2        4.08        4.50      0.72 o 
   6   4   2       21.96       21.64      1.39 o 
   7   4   2        0.46        0.88      1.37 o 
 -11   5   2        0.88        1.50      1.03 o 
 -10   5   2       16.15       15.61      1.05 o 
  -9   5   2       11.50        9.60      0.79 o 
  -8   5   2      155.26      156.72      5.51 o 
  -7   5   2       42.18       40.05      1.43 o 
  -6   5   2       96.77       95.07      3.23 o 
  -5   5   2       48.80       40.05      0.86 o 
  -4   5   2      198.61      220.51      1.59 o 
  -3   5   2      775.25      792.41     16.03 o 
  -2   5   2      495.88      500.49      3.32 o 
  -1   5   2      180.89      188.67      1.28 o 
   0   5   2      305.18      313.07      2.73 o 
   1   5   2        3.91        4.01      0.78 o 
   2   5   2        9.92       14.26      0.68 o 
   3   5   2        0.63       -0.07      0.50 o 
   4   5   2       71.03       61.57      1.58 o 
   5   5   2        0.42        0.43      1.21 o 
   6   5   2        2.26        2.43      1.52 o 
 -11   6   2        9.12        8.35      1.06 o 
 -10   6   2       20.33       24.41      1.07 o 
  -9   6   2       81.42       88.56      1.09 o 
  -8   6   2       25.32       22.98      1.82 o 
  -7   6   2       95.66      100.28      3.50 o 
  -6   6   2      123.45      136.10      3.23 o 
  -5   6   2       92.00      103.45      3.48 o 
  -4   6   2      284.23      280.77     11.74 o 
  -3   6   2       41.91       42.35      1.79 o 
  -2   6   2      159.69      158.80      1.67 o 
  -1   6   2        0.82        1.68      0.68 o 
   0   6   2        0.71       -0.15      0.75 o 
   1   6   2      390.54      390.74      3.82 o 
   2   6   2        7.51       10.14      0.70 o 
   3   6   2       45.39       52.09      0.84 o 
   4   6   2       10.32       13.61      1.35 o 
   5   6   2        1.96        4.71      1.44 o 
 -11   7   2       21.12       22.39      1.38 o 
 -10   7   2        5.22        4.06      1.17 o 
  -9   7   2        2.61        3.25      0.82 o 
  -8   7   2        1.23        2.80      1.02 o 
  -7   7   2        4.72        7.73      1.95 o 
  -6   7   2        0.33        0.61      1.04 o 
  -5   7   2       37.21       38.88      1.14 o 
  -4   7   2       84.49       70.90      2.19 o 
  -3   7   2      110.33      112.49      2.53 o 
  -2   7   2       37.55       33.72      0.94 o 
  -1   7   2       14.30       16.58      0.82 o 
   0   7   2        0.27        1.25      0.96 o 
   1   7   2       51.66       57.52      2.55 o 
   2   7   2       26.41       25.23      0.83 o 
   3   7   2       14.59       12.51      0.84 o 
   4   7   2        4.32        9.31      1.58 o 
 -10   8   2        3.62        2.83      1.20 o 
  -9   8   2       57.35       48.04      2.32 o 
  -8   8   2       49.29       48.95      1.42 o 
  -7   8   2       49.02       47.52      2.45 o 
  -6   8   2        0.08        0.62      1.15 o 
  -5   8   2      210.95      222.90      7.52 o 
  -4   8   2       47.91       46.44      2.10 o 
  -3   8   2        3.65        3.62      1.74 o 
  -2   8   2        1.05        1.00      1.14 o 
  -1   8   2        5.51        4.24      1.58 o 
   0   8   2      243.15      260.84      2.81 o 
   1   8   2       10.22       11.82      1.38 o 
   2   8   2       32.47       25.79      1.02 o 
   3   8   2       24.61       25.58      1.85 o 
 -10   9   2        1.58        1.60      2.07 o 
  -9   9   2        3.94        3.82      1.89 o 
  -8   9   2        4.45        3.49      2.20 o 
  -7   9   2       38.73       37.37      2.13 o 
  -6   9   2        5.75        6.06      1.68 o 
  -5   9   2       12.55       11.68      1.50 o 
  -4   9   2      256.95      252.84      2.55 o 
  -3   9   2        0.16        0.62      1.42 o 
  -2   9   2        4.37        3.17      1.74 o 
  -1   9   2        0.20        1.31      1.61 o 
   0   9   2       54.73       52.50      1.99 o 
   1   9   2       90.05       85.49      5.27 o 
   2   9   2        3.32        1.29      1.64 o 
  -9  10   2       10.65       10.26      2.39 o 
  -8  10   2       14.30       15.28      1.80 o 
  -7  10   2       54.42       55.53      1.86 o 
  -6  10   2        0.35        0.21      1.50 o 
  -5  10   2       51.75       47.17      3.91 o 
  -4  10   2       94.14      108.19      2.19 o 
  -3  10   2       37.33       29.47      2.36 o 
  -2  10   2        0.80        0.13      1.80 o 
  -1  10   2        2.48        4.40      1.79 o 
   0  10   2       16.83       15.99      1.81 o 
   1  10   2       50.35       40.53      2.01 o 
  -8  11   2        5.09        2.72      1.70 o 
  -7  11   2        3.59        1.82      1.48 o 
  -6  11   2        1.78        2.60      1.74 o 
  -5  11   2        8.56        9.11      1.57 o 
  -4  11   2        0.11        0.70      1.94 o 
  -3  11   2        2.16        2.14      1.97 o 
  -2  11   2       56.18       42.99      2.26 o 
  -1  11   2        0.01        0.25      1.88 o 
  -7  12   2       10.61       11.89      1.67 o 
  -6  12   2        0.13        0.21      1.72 o 
  -5  12   2        1.96        2.59      2.21 o 
  -4  12   2        5.68        7.91      2.62 o 
   2 -13   3        0.10        0.47      2.36 o 
   3 -13   3        6.94        6.75      2.43 o 
   4 -13   3        6.04        4.17      2.52 o 
   5 -13   3        0.02        0.30      1.90 o 
   6 -13   3        2.89        3.82      2.29 o 
   0 -12   3        0.80       -1.01      2.14 o 
   1 -12   3        2.98        6.86      2.20 o 
   2 -12   3        2.27        1.36      2.07 o 
   3 -12   3        0.97        0.32      1.72 o 
   4 -12   3        6.80        5.70      2.03 o 
   5 -12   3        0.48        1.38      2.32 o 
   6 -12   3        2.47        1.79      2.40 o 
   7 -12   3        4.90        3.64      2.59 o 
   8 -12   3       12.53       11.70      2.36 o 
  -2 -11   3        2.23        3.83      1.91 o 
  -1 -11   3        5.01        4.75      1.79 o 
   0 -11   3        5.95        7.62      2.10 o 
   1 -11   3       65.19       60.92      2.31 o 
   2 -11   3       56.54       51.38      2.48 o 
   3 -11   3       41.25       38.27      2.44 o 
   4 -11   3       15.21       14.78      2.21 o 
   5 -11   3        0.12       -0.42      1.86 o 
   6 -11   3       11.49       12.54      2.23 o 
   7 -11   3       49.54       55.61      2.70 o 
   8 -11   3        7.56        8.89      2.42 o 
   9 -11   3        0.40        0.87      2.09 o 
  -3 -10   3        0.11        0.21      1.78 o 
  -2 -10   3        5.03        3.44      1.64 o 
  -1 -10   3       35.58       39.30      2.22 o 
   0 -10   3        0.01        0.09      1.89 o 
   1 -10   3       67.69       69.18      2.32 o 
   2 -10   3        1.13        1.06      1.56 o 
   3 -10   3       25.41       22.03      1.81 o 
   4 -10   3        2.93        0.97      1.74 o 
   5 -10   3        0.28        1.51      2.15 o 
   6 -10   3       50.76       49.08      2.44 o 
   7 -10   3        6.09        6.59      1.87 o 
   8 -10   3        8.66        9.35      2.31 o 
   9 -10   3        2.20        1.95      2.12 o 
  -4  -9   3        1.06        1.67      1.51 o 
  -3  -9   3       12.44       13.92      1.76 o 
  -2  -9   3       29.81       36.08      1.98 o 
  -1  -9   3        1.62        0.59      1.67 o 
   0  -9   3        3.92        4.19      1.67 o 
   1  -9   3        5.46        2.59      1.41 o 
   2  -9   3       81.88       82.91      2.17 o 
   3  -9   3      405.68      400.00      3.92 o 
   4  -9   3       48.15       49.57      2.33 o 
   5  -9   3       91.48      101.27      2.63 o 
   6  -9   3        7.18       12.15      2.15 o 
   7  -9   3       15.41       16.90      2.03 o 
   8  -9   3       18.57       18.17      2.14 o 
   9  -9   3        5.92        3.83      2.40 o 
  10  -9   3        0.16        0.10      2.29 o 
  -5  -8   3        0.95        1.40      1.08 o 
  -4  -8   3       31.52       31.12      1.34 o 
  -3  -8   3        1.47        4.37      1.50 o 
  -2  -8   3        2.69        2.92      1.45 o 
  -1  -8   3       21.26       29.48      2.54 o 
   0  -8   3      110.33      110.24      5.71 o 
   1  -8   3      330.19      349.46      5.85 o 
   2  -8   3       77.76      103.93      2.09 o 
   3  -8   3       52.35       43.52      2.95 o 
   4  -8   3       31.45       31.32      1.43 o 
   5  -8   3       65.29       74.90      1.51 o 
   6  -8   3        5.83        8.95      1.35 o 
   7  -8   3       85.91       87.89      2.43 o 
   8  -8   3       37.92       32.35      2.33 o 
   9  -8   3        0.98        1.91      2.02 o 
  10  -8   3       13.91       16.53      1.64 o 
  -6  -7   3        0.03        0.67      1.12 o 
  -5  -7   3        8.64        7.04      1.18 o 
  -4  -7   3       18.17       19.21      1.03 o 
  -3  -7   3       34.23       41.81      1.27 o 
  -2  -7   3        0.01       -0.08      0.99 o 
  -1  -7   3       63.23       64.64      2.96 o 
   0  -7   3       91.81      107.03      2.05 o 
   1  -7   3       23.97       19.32      1.01 o 
   2  -7   3      421.69      398.30      3.38 o 
   3  -7   3       97.02       98.34      3.67 o 
   4  -7   3       50.48       54.75      1.09 o 
   5  -7   3       98.38       91.97      4.93 o 
   6  -7   3       21.15       17.18      1.21 o 
   7  -7   3      210.63      207.31      4.49 o 
   8  -7   3        2.01        2.79      1.18 o 
   9  -7   3       16.99       13.06      1.40 o 
  10  -7   3       12.31       11.08      1.50 o 
  -7  -6   3        0.55        0.33      1.63 o 
  -6  -6   3        7.00        5.43      1.34 o 
  -5  -6   3       44.26       49.10      1.10 o 
  -4  -6   3       29.01       29.47      0.99 o 
  -3  -6   3        2.43        3.09      0.88 o 
  -2  -6   3       10.33       11.83      1.06 o 
  -1  -6   3       65.36       60.70      1.70 o 
   0  -6   3      254.84      259.69      2.62 o 
   1  -6   3       28.98       25.63      1.49 o 
   2  -6   3       55.55       57.65      1.63 o 
   3  -6   3     1319.76     1483.13     15.53 o 
   4  -6   3       10.96        9.56      0.93 o 
   5  -6   3        0.00        0.28      0.76 o 
   6  -6   3       60.05       72.02      2.64 o 
   7  -6   3       20.56       16.39      1.07 o 
   8  -6   3        2.08        3.81      0.79 o 
   9  -6   3       56.80       52.66      1.38 o 
  10  -6   3       16.52       16.74      1.18 o 
  -8  -5   3        0.71        0.10      1.53 o 
  -7  -5   3       19.61       21.86      1.57 o 
  -6  -5   3       61.42       66.14      1.41 o 
  -5  -5   3       22.26       25.12      0.92 o 
  -4  -5   3        1.87        2.48      0.73 o 
  -3  -5   3       29.47       27.14      2.47 o 
  -2  -5   3       12.22       13.31      1.18 o 
  -1  -5   3      227.91      232.98      5.71 o 
   0  -5   3      352.97      405.67      2.86 o 
   1  -5   3      150.28      141.90      1.98 o 
   2  -5   3       56.29       73.15      1.15 o 
   3  -5   3        4.64        7.08      0.91 o 
   4  -5   3        8.30        7.44      0.88 o 
   5  -5   3      108.03      111.40      1.91 o 
   6  -5   3      214.94      232.53      4.84 o 
   7  -5   3      108.49      118.40      1.11 o 
   8  -5   3        6.72        6.54      0.72 o 
   9  -5   3       14.71       13.23      1.09 o 
  10  -5   3        3.47        3.84      1.13 o 
  -8  -4   3        9.69       10.90      1.01 o 
  -7  -4   3       24.61       24.44      1.11 o 
  -6  -4   3        0.98        1.12      0.93 o 
  -5  -4   3       30.08       36.23      1.06 o 
  -4  -4   3      115.41      131.96      3.17 o 
  -3  -4   3       33.89       35.62      1.55 o 
  -2  -4   3      224.39      223.55      5.00 o 
  -1  -4   3      388.75      395.61      2.64 o 
   0  -4   3       38.58       31.79      1.20 o 
   1  -4   3        2.37       -0.34      1.12 o 
   2  -4   3     4762.69     4792.85     34.25 o 
   3  -4   3      161.11      163.73      4.22 o 
   4  -4   3      614.65      669.95      2.27 o 
   5  -4   3       35.06       35.72      1.51 o 
   6  -4   3      199.73      188.08      2.59 o 
   7  -4   3       28.59       25.51      0.68 o 
   8  -4   3        4.32        1.80      0.91 o 
   9  -4   3        0.29       -0.36      0.93 o 
  10  -4   3        6.15        7.34      1.61 o 
  -9  -3   3       39.18       43.32      1.27 o 
  -8  -3   3        0.80        1.10      0.93 o 
  -7  -3   3       57.61       58.59      1.48 o 
  -6  -3   3      224.59      216.11      1.62 o 
  -5  -3   3      126.74      133.61      2.98 o 
  -4  -3   3       36.83       37.82      0.70 o 
  -3  -3   3      112.89      114.86      1.49 o 
  -2  -3   3       28.96       39.39      1.01 o 
  -1  -3   3      176.27      157.72      1.64 o 
   0  -3   3      592.11      657.17     11.10 o 
   1  -3   3     3982.54     4046.79     27.04 o 
   2  -3   3      131.37      115.55      1.08 o 
   3  -3   3      888.86      963.37     11.42 o 
   4  -3   3      503.46      550.66      4.22 o 
   5  -3   3       80.89       88.67      1.24 o 
   6  -3   3      128.95      136.25      0.85 o 
   7  -3   3        1.07        2.54      0.76 o 
   8  -3   3        2.14        1.00      0.76 o 
   9  -3   3        0.02        0.14      0.90 o 
  10  -3   3        2.51        2.74      1.66 o 
  -9  -2   3        0.75        0.51      0.86 o 
  -8  -2   3       64.63       67.26      1.17 o 
  -7  -2   3       39.63       40.02      0.87 o 
  -6  -2   3      130.76      137.06      2.77 o 
  -5  -2   3       33.60       34.17      0.89 o 
  -4  -2   3        7.71        5.08      0.56 o 
  -3  -2   3     1305.31     1342.00      9.84 o 
  -2  -2   3        1.13        0.30      0.94 o 
  -1  -2   3      334.38      347.24      2.13 o 
   0  -2   3     1217.86     1082.89     12.61 o 
   1  -2   3      771.73      702.65      9.99 o 
   2  -2   3      260.05      240.37      1.12 o 
   3  -2   3       26.34       41.68      0.65 o 
   4  -2   3      302.51      264.36      3.01 o 
   5  -2   3       55.41       53.39      0.64 o 
   6  -2   3      152.16      138.25      1.32 o 
   7  -2   3       18.96       19.13      0.75 o 
   8  -2   3        9.72       11.47      0.79 o 
   9  -2   3       17.10       19.28      1.32 o 
 -10  -1   3       10.54        9.52      1.37 o 
  -9  -1   3        1.68        2.12      0.82 o 
  -8  -1   3       19.89       17.23      0.78 o 
  -7  -1   3        9.91       10.06      0.60 o 
  -6  -1   3       92.38       93.30      1.32 o 
  -5  -1   3       18.03       13.81      0.54 o 
  -4  -1   3      432.41      395.16      2.01 o 
  -3  -1   3      395.50      425.76      2.37 o 
  -2  -1   3       40.16       41.71      1.20 o 
  -1  -1   3     5045.27     4934.07     26.56 o 
   0  -1   3      549.06      570.33      8.16 o 
   1  -1   3     1538.98     1496.87      6.00 o 
   2  -1   3      188.20      178.38      1.44 o 
   3  -1   3       86.28       91.13      0.67 o 
   4  -1   3     2080.11     2092.08     23.49 o 
   5  -1   3        3.51        2.93      0.43 o 
   6  -1   3       11.20       13.26      0.58 o 
   7  -1   3      125.39      121.96      1.15 o 
   8  -1   3      137.32      143.05      1.89 o 
   9  -1   3        8.40        8.87      1.28 o 
 -10   0   3       11.01       10.67      1.10 o 
  -9   0   3      227.03      241.73      3.06 o 
  -8   0   3       68.01       71.50      1.34 o 
  -7   0   3       14.12       10.14      0.57 o 
  -6   0   3      550.95      536.26      4.31 o 
  -5   0   3      299.71      335.06      1.08 o 
  -4   0   3      184.04      182.75      0.65 o 
  -3   0   3     1314.63     1331.80      6.13 o 
  -2   0   3      578.01      509.95      5.39 o 
  -1   0   3      773.58      716.07     14.91 o 
   0   0   3     1189.27     1115.35      4.35 o 
   1   0   3        5.20        5.15      0.33 o 
   2   0   3        1.18        0.15      0.51 o 
   3   0   3      101.17      129.38      2.17 o 
   4   0   3      502.74      546.17      8.94 o 
   5   0   3       41.69       38.38      2.15 o 
   6   0   3       25.65       33.02      1.39 o 
   7   0   3        3.61        3.57      1.02 o 
   8   0   3        0.30        0.02      1.03 o 
   9   0   3        0.01       -0.27      1.33 o 
 -10   1   3       17.19       19.45      0.95 o 
  -9   1   3       22.55       23.66      0.90 o 
  -8   1   3       38.98       44.46      0.90 o 
  -7   1   3       20.37       19.24      0.64 o 
  -6   1   3        7.89        7.47      0.49 o 
  -5   1   3       88.61       81.17      0.61 o 
  -4   1   3     1224.28     1344.50      6.11 o 
  -3   1   3      283.78      290.12      1.93 o 
  -2   1   3     1000.02      901.90      6.55 o 
  -1   1   3     2940.32     2798.83     11.07 o 
   0   1   3     1096.75     1006.49      3.94 o 
   1   1   3        0.98        0.18      0.23 o 
   2   1   3      542.70      524.45      2.71 o 
   3   1   3      212.33      235.24      3.79 o 
   4   1   3       14.42       13.66      0.75 o 
   5   1   3        4.12        6.09      0.85 o 
   6   1   3        2.57        3.83      1.05 o 
   7   1   3        0.29        0.57      1.08 o 
   8   1   3      131.04      142.95      2.38 o 
 -11   2   3        3.61        2.73      0.92 o 
 -10   2   3        3.76        3.00      0.82 o 
  -9   2   3      104.65       99.50      1.85 o 
  -8   2   3       39.90       40.62      0.99 o 
  -7   2   3      244.35      248.14      3.17 o 
  -6   2   3       41.34       40.80      0.74 o 
  -5   2   3       31.04       61.19      0.49 o 
  -4   2   3     2250.29     2190.14     15.99 o 
  -3   2   3      288.00      295.86      2.02 o 
  -2   2   3      831.58      745.49      8.26 o 
  -1   2   3      639.68      674.72      4.43 o 
   0   2   3       44.62       51.29      0.46 o 
   1   2   3       41.02       33.39      0.45 o 
   2   2   3      388.30      369.62      5.23 o 
   3   2   3       87.17       94.34      1.76 o 
   4   2   3      715.78      755.91      4.19 o 
   5   2   3       28.04       26.94      1.11 o 
   6   2   3        0.05        0.26      0.98 o 
   7   2   3       11.30       13.01      1.24 o 
   8   2   3       62.18       64.07      1.81 o 
 -11   3   3        0.96        0.82      1.03 o 
 -10   3   3        9.17        9.44      0.97 o 
  -9   3   3      168.90      160.76      2.97 o 
  -8   3   3       18.89       15.46      1.20 o 
  -7   3   3        3.66        9.09      0.50 o 
  -6   3   3        0.82        2.07      0.39 o 
  -5   3   3      181.97      208.04      1.82 o 
  -4   3   3     2627.42     2682.94     16.20 o 
  -3   3   3     1134.95     1086.53      9.40 o 
  -2   3   3        0.36        0.08      0.63 o 
  -1   3   3      131.11      108.44      2.46 o 
   0   3   3      758.12      733.19      5.15 o 
   1   3   3        3.18        2.59      0.34 o 
   2   3   3      474.76      466.58      4.77 o 
   3   3   3        1.11        0.07      0.54 o 
   4   3   3        3.96        5.85      0.57 o 
   5   3   3        0.01        0.37      0.45 o 
   6   3   3        2.20        1.98      1.20 o 
   7   3   3       25.04       24.00      1.44 o 
 -11   4   3        0.03       -0.57      1.03 o 
 -10   4   3       12.11       15.48      1.01 o 
  -9   4   3       67.89       69.77      0.99 o 
  -8   4   3       70.93       62.47     11.70 o 
  -7   4   3      287.61      284.57      2.58 o 
  -6   4   3       18.31       12.00      0.76 o 
  -5   4   3      288.15      309.58      2.65 o 
  -4   4   3      721.81      741.88      9.39 o 
  -3   4   3      615.36      687.89      8.37 o 
  -2   4   3       63.95       58.84      1.59 o 
  -1   4   3      665.62      686.13     10.38 o 
   0   4   3       54.69       69.15      0.86 o 
   1   4   3      101.90       96.29      1.70 o 
   2   4   3      110.35      109.48      1.48 o 
   3   4   3      207.60      197.77      1.32 o 
   4   4   3        4.28        5.16      0.71 o 
   5   4   3        2.32        1.11      1.16 o 
   6   4   3       20.45       21.84      1.84 o 
 -11   5   3       18.59       14.34      1.11 o 
 -10   5   3        4.96        5.34      0.95 o 
  -9   5   3        0.54        1.06      1.22 o 
  -8   5   3       36.07       32.67      1.34 o 
  -7   5   3        9.16        9.55      0.61 o 
  -6   5   3       13.97       10.48      0.63 o 
  -5   5   3      432.88      485.21     10.89 o 
  -4   5   3      371.58      388.76      4.93 o 
  -3   5   3       28.20       41.62      1.74 o 
  -2   5   3      820.53      811.39     20.21 o 
  -1   5   3       68.11       67.55      1.49 o 
   0   5   3       43.98       44.57      0.86 o 
   1   5   3        7.71        5.52      0.58 o 
   2   5   3       98.41       97.11      0.91 o 
   3   5   3       79.36       74.08      1.47 o 
   4   5   3       48.55       55.56      1.50 o 
   5   5   3        8.39        9.48      1.28 o 
   6   5   3        0.50        0.45      1.48 o 
 -11   6   3        0.24       -0.14      1.49 o 
 -10   6   3       20.11       16.26      0.98 o 
  -9   6   3        7.53        4.50      1.78 o 
  -8   6   3        1.91        0.23      0.84 o 
  -7   6   3      143.12      139.45      1.86 o 
  -6   6   3      106.84       97.53      2.10 o 
  -5   6   3      396.75      390.08      6.12 o 
  -4   6   3       28.75       21.15      1.12 o 
  -3   6   3      303.15      277.55      5.95 o 
  -2   6   3       94.47       89.48      1.58 o 
  -1   6   3       15.94       16.41      0.75 o 
   0   6   3        5.04        7.84      0.68 o 
   1   6   3      110.52      116.79      3.99 o 
   2   6   3       28.26       25.74      0.69 o 
   3   6   3       19.95       18.55      0.98 o 
   4   6   3        0.17        0.06      1.68 o 
   5   6   3        6.73       10.42      1.47 o 
 -11   7   3        1.58        1.41      2.14 o 
 -10   7   3        1.77        2.23      1.04 o 
  -9   7   3       27.56       27.48      2.32 o 
  -8   7   3      139.90      130.79      2.77 o 
  -7   7   3       71.77       80.80      5.57 o 
  -6   7   3      153.74      154.40      1.77 o 
  -5   7   3        3.55        1.00      1.78 o 
  -4   7   3      296.98      314.50      3.50 o 
  -3   7   3      529.23      539.30      4.99 o 
  -2   7   3       69.96       65.13      1.23 o 
  -1   7   3        0.46        0.62      1.07 o 
   0   7   3       27.32       32.34      1.43 o 
   1   7   3        9.47        8.27      0.74 o 
   2   7   3       61.54       66.07      1.52 o 
   3   7   3        3.15        4.56      1.45 o 
   4   7   3       24.90       23.21      1.76 o 
 -10   8   3        0.41       -0.38      2.19 o 
  -9   8   3        3.65        1.09      1.93 o 
  -8   8   3       24.03       23.93      2.34 o 
  -7   8   3       22.66       28.61      1.28 o 
  -6   8   3      127.17      123.54      2.36 o 
  -5   8   3      237.46      240.47      6.05 o 
  -4   8   3       67.50       65.09      2.91 o 
  -3   8   3       77.99       74.38      4.31 o 
  -2   8   3       82.00       88.48      2.83 o 
  -1   8   3       57.49       66.06      2.02 o 
   0   8   3        3.07        3.04      1.40 o 
   1   8   3        1.13        1.16      0.85 o 
   2   8   3        0.57        1.47      1.52 o 
   3   8   3        0.42        0.61      1.55 o 
 -10   9   3       31.14       25.26      2.48 o 
  -9   9   3       29.23       29.32      2.59 o 
  -8   9   3       16.30       14.17      2.15 o 
  -7   9   3       13.05       11.04      2.35 o 
  -6   9   3       68.16       70.53      1.62 o 
  -5   9   3        1.40        1.23      1.02 o 
  -4   9   3       11.02       10.89      1.42 o 
  -3   9   3       59.18       58.90      1.78 o 
  -2   9   3       19.08       15.59      1.46 o 
  -1   9   3        0.06        0.12      1.58 o 
   0   9   3        1.53        2.41      1.26 o 
   1   9   3        2.05        3.01      1.45 o 
   2   9   3        7.67        9.25      1.53 o 
  -9  10   3        6.77        8.01      2.53 o 
  -8  10   3        5.69        6.84      2.49 o 
  -7  10   3        8.41        8.13      1.91 o 
  -6  10   3        0.18        1.51      1.94 o 
  -5  10   3        1.68        0.98      1.43 o 
  -4  10   3        0.54        1.27      1.62 o 
  -3  10   3      187.13      191.65      2.47 o 
  -2  10   3        5.16        2.73      1.82 o 
  -1  10   3        3.94        5.58      1.81 o 
   0  10   3        0.22        1.41      1.14 o 
  -8  11   3        9.28       11.06      1.88 o 
  -7  11   3        5.53        8.32      1.60 o 
  -6  11   3       19.49       21.22      1.91 o 
  -5  11   3       31.63       30.69      2.07 o 
  -4  11   3        0.01       -0.57      2.27 o 
  -3  11   3       12.56       10.63      1.98 o 
  -2  11   3       36.64       30.54      2.36 o 
   2 -13   4        8.87        9.21      2.41 o 
   3 -13   4       24.76       25.91      2.49 o 
   4 -13   4        1.86        3.21      1.96 o 
   5 -13   4        7.97       12.45      2.56 o 
   6 -13   4        2.32        1.66      1.99 o 
   0 -12   4        2.59        4.13      2.03 o 
   1 -12   4       10.50       12.63      2.18 o 
   2 -12   4       56.93       53.71      2.41 o 
   3 -12   4        0.23        0.22      2.19 o 
   4 -12   4        5.25        6.66      2.30 o 
   5 -12   4        8.09        5.68      2.38 o 
   6 -12   4        0.38        1.50      2.25 o 
   7 -12   4        7.32        9.08      2.42 o 
  -2 -11   4        0.44        0.77      1.73 o 
   0 -11   4       28.59       32.39      2.19 o 
   1 -11   4        0.02        0.05      1.90 o 
   2 -11   4        2.48        2.96      1.64 o 
   3 -11   4       18.37       18.54      2.29 o 
   4 -11   4       12.28       12.67      2.29 o 
   5 -11   4        0.48        0.74      2.10 o 
   6 -11   4       15.34       15.69      2.27 o 
   7 -11   4        1.36       -0.23      2.07 o 
   8 -11   4        4.78        5.08      2.47 o 
  -3 -10   4       67.20       49.75      2.24 o 
  -2 -10   4       29.74       29.20      2.11 o 
  -1 -10   4        3.45        4.15      1.91 o 
   0 -10   4        3.19        6.55      1.90 o 
   1 -10   4       11.32       12.07      2.02 o 
   2 -10   4       10.57       12.14      1.95 o 
   3 -10   4       53.44       55.09      2.51 o 
   4 -10   4       57.55       54.84      2.48 o 
   5 -10   4       23.69       30.18      2.35 o 
   6 -10   4       30.90       35.77      2.20 o 
   7 -10   4        1.36        3.73      1.95 o 
   8 -10   4        0.87        1.41      1.91 o 
   9 -10   4        4.25        5.34      2.55 o 
  -5  -9   4        0.55        0.11      1.48 o 
  -4  -9   4        3.98        2.35      1.75 o 
  -3  -9   4       32.12       31.42      1.97 o 
  -2  -9   4        7.06        7.27      1.69 o 
  -1  -9   4       62.41       64.95      2.28 o 
   0  -9   4       38.13       41.36      2.15 o 
   1  -9   4       66.50       66.12      2.26 o 
   2  -9   4      261.05      246.87      3.33 o 
   3  -9   4       10.92        8.00      1.72 o 
   4  -9   4        1.02        1.79      1.69 o 
   5  -9   4        8.97       11.82      2.07 o 
   6  -9   4       13.31       15.27      2.12 o 
   7  -9   4       40.12       39.42      2.52 o 
   8  -9   4       41.69       46.11      2.62 o 
   9  -9   4        6.26        9.11      2.48 o 
  -5  -8   4        0.27       -0.16      1.33 o 
  -4  -8   4       19.85       19.16      1.81 o 
  -3  -8   4       21.47       22.14      1.74 o 
  -2  -8   4       13.42       15.61      1.75 o 
  -1  -8   4       16.07       19.36      1.60 o 
   0  -8   4       11.24       12.84      1.72 o 
   1  -8   4       67.11       62.39      2.04 o 
   2  -8   4       11.43        3.65      1.69 o 
   3  -8   4      161.41      159.11      5.82 o 
   4  -8   4      119.93      118.35      6.62 o 
   5  -8   4        8.39        7.57      1.23 o 
   6  -8   4       58.31       57.06      2.84 o 
   7  -8   4        2.01        3.11      1.25 o 
   8  -8   4       53.94       48.14      2.56 o 
   9  -8   4        4.48        1.60      2.15 o 
  -6  -7   4        0.70        1.67      1.14 o 
  -5  -7   4        3.24        1.79      1.27 o 
  -4  -7   4        3.84        1.65      1.50 o 
  -3  -7   4        0.63        1.23      1.49 o 
  -2  -7   4       27.51       33.68      1.19 o 
  -1  -7   4      299.95      307.59     16.32 o 
   0  -7   4      215.58      199.06      7.25 o 
   1  -7   4      309.75      302.60      8.40 o 
   2  -7   4       75.91       83.20      3.32 o 
   3  -7   4       81.14       67.68      1.17 o 
   4  -7   4       20.05       24.07      1.46 o 
   5  -7   4        0.02        0.99      0.97 o 
   6  -7   4       71.26       72.81      2.74 o 
   7  -7   4        9.82       11.58      1.21 o 
   8  -7   4        2.64        2.43      1.08 o 
   9  -7   4       37.46       38.24      1.60 o 
  10  -7   4        2.07        2.85      1.45 o 
  -7  -6   4        1.24        0.98      1.51 o 
  -6  -6   4        9.75        8.71      1.09 o 
  -5  -6   4       22.11       27.03      1.36 o 
  -4  -6   4       29.06       32.21      1.22 o 
  -3  -6   4       18.10       19.77      1.12 o 
  -2  -6   4        0.09        0.53      0.96 o 
  -1  -6   4      146.55      168.45      6.66 o 
   0  -6   4       62.14       70.52      1.59 o 
   1  -6   4      111.13      119.08      2.05 o 
   2  -6   4      652.45      679.86      9.85 o 
   3  -6   4       39.17       43.15      1.26 o 
   4  -6   4      158.92      149.66      2.33 o 
   5  -6   4      130.02      141.59      2.47 o 
   6  -6   4       73.02       78.10      1.34 o 
   7  -6   4       58.87       58.52      1.95 o 
   8  -6   4      251.76      253.66      4.37 o 
   9  -6   4       10.83        8.75      1.14 o 
  10  -6   4        0.16        0.09      1.07 o 
  -8  -5   4        3.88        3.50      1.61 o 
  -7  -5   4        5.01        2.70      1.47 o 
  -6  -5   4        7.07        9.05      1.34 o 
  -5  -5   4        0.48        0.75      0.88 o 
  -4  -5   4      111.59      126.94      1.79 o 
  -3  -5   4        0.33       -0.16      0.81 o 
  -2  -5   4        0.51       -0.23      1.16 o 
  -1  -5   4        0.99        0.61      0.86 o 
   0  -5   4      122.33      136.33      2.05 o 
   1  -5   4      794.13      767.07      3.93 o 
   2  -5   4      357.42      422.72      3.00 o 
   3  -5   4      247.86      235.74      3.70 o 
   4  -5   4      246.43      274.35      4.53 o 
   5  -5   4       28.62       32.03      0.73 o 
   6  -5   4       15.17       15.33      0.78 o 
   7  -5   4       57.00       54.18      1.44 o 
   8  -5   4       11.21       10.48      1.01 o 
   9  -5   4        3.65        6.72      1.02 o 
  10  -5   4        0.30       -0.39      1.59 o 
  -8  -4   4       13.73       16.07      1.44 o 
  -7  -4   4       10.52       11.65      1.31 o 
  -6  -4   4       35.61       36.23      1.15 o 
  -5  -4   4       91.86       95.63      2.23 o 
  -4  -4   4        2.80        3.90      0.78 o 
  -3  -4   4       41.84       52.48      2.38 o 
  -2  -4   4      180.62      172.18     11.50 o 
  -1  -4   4       65.38       53.97      1.52 o 
   0  -4   4     2504.97     2301.86     24.05 o 
   1  -4   4       10.35        3.14      1.08 o 
   2  -4   4      596.15      623.77      2.38 o 
   3  -4   4      273.29      326.90      3.10 o 
   4  -4   4       97.40      104.24      1.86 o 
   5  -4   4      310.34      314.19      4.47 o 
   6  -4   4      241.15      255.64      1.20 o 
   7  -4   4       11.47        9.00      0.49 o 
   8  -4   4       16.10       16.87      0.99 o 
   9  -4   4        1.10        1.19      0.97 o 
  -9  -3   4        3.70        3.01      1.00 o 
  -8  -3   4       15.79       16.69      1.04 o 
  -7  -3   4        0.13        1.09      1.16 o 
  -6  -3   4        7.26        8.88      0.79 o 
  -5  -3   4        2.84        2.40      0.66 o 
  -4  -3   4        0.00        1.93      0.69 o 
  -3  -3   4      160.46      175.15      1.23 o 
  -2  -3   4      915.34      904.75     15.18 o 
  -1  -3   4      442.88      460.49      2.74 o 
   0  -3   4      175.88      165.53      1.79 o 
   1  -3   4      706.64      684.89     11.89 o 
   2  -3   4      819.82      878.49      7.88 o 
   3  -3   4     1484.57     1552.29     12.96 o 
   4  -3   4      176.42      148.56      1.25 o 
   5  -3   4       99.25       92.06      1.19 o 
   6  -3   4        4.59        2.87      0.73 o 
   7  -3   4       14.73       16.82      0.84 o 
   8  -3   4        4.02        2.44      0.76 o 
   9  -3   4        3.45        2.92      1.58 o 
  -9  -2   4       12.43       10.14      0.99 o 
  -8  -2   4       48.03       42.84      1.17 o 
  -7  -2   4      236.60      236.58      4.23 o 
  -6  -2   4       93.76       96.03      1.00 o 
  -5  -2   4        2.92        2.92      0.61 o 
  -4  -2   4       32.76       24.31      1.27 o 
  -3  -2   4      749.56      755.91      9.09 o 
  -2  -2   4      264.33      309.31      2.34 o 
  -1  -2   4       52.77       69.75      1.29 o 
   0  -2   4     1727.22     1750.71     17.69 o 
   1  -2   4        0.77        0.01      0.50 o 
   2  -2   4       99.77       96.89      0.70 o 
   3  -2   4      338.16      323.60      4.18 o 
   4  -2   4      144.40      197.95      2.41 o 
   5  -2   4      119.04      115.71      2.13 o 
   6  -2   4       67.21       68.46      1.09 o 
   7  -2   4       15.57       14.85      0.69 o 
   8  -2   4        0.47        1.03      1.15 o 
   9  -2   4        2.41        2.15      1.19 o 
 -10  -1   4      104.76      107.89      1.59 o 
  -9  -1   4       16.78       15.52      1.01 o 
  -8  -1   4       12.10       12.65      0.95 o 
  -7  -1   4      104.95      100.31      1.71 o 
  -6  -1   4       10.83       12.11      0.56 o 
  -5  -1   4       10.08        7.76      0.54 o 
  -4  -1   4      140.73      126.96      0.98 o 
  -3  -1   4       42.65       56.83      0.69 o 
  -2  -1   4     1898.61     1923.44     20.00 o 
  -1  -1   4       49.57       61.42      1.23 o 
   0  -1   4      276.20      283.86      1.10 o 
   1  -1   4       33.36       33.31      0.42 o 
   2  -1   4      112.81       88.34      0.66 o 
   3  -1   4     1236.11     1277.90     10.89 o 
   4  -1   4       56.78       65.26      0.78 o 
   5  -1   4       80.43       83.01      1.02 o 
   6  -1   4      167.62      169.55      1.39 o 
   7  -1   4        3.42        2.96      0.40 o 
   8  -1   4        1.91        1.44      1.14 o 
   9  -1   4        3.22        1.09      1.35 o 
 -10   0   4        0.19        0.15      0.97 o 
  -9   0   4      159.89      161.03      1.86 o 
  -8   0   4       68.18       63.69      2.15 o 
  -7   0   4      212.42      210.12      3.25 o 
  -6   0   4       94.40       88.14      1.16 o 
  -5   0   4      115.47       95.63      0.71 o 
  -4   0   4      213.29      216.65      1.39 o 
  -3   0   4       18.35       32.14      0.79 o 
  -2   0   4      228.66      183.40      3.52 o 
  -1   0   4       40.03       51.74      1.27 o 
   0   0   4        4.03        5.72      0.26 o 
   1   0   4      580.20      535.09      2.20 o 
   2   0   4       17.43       15.31      0.24 o 
   3   0   4       71.15       76.42      1.51 o 
   4   0   4        0.01       -0.17      0.59 o 
   5   0   4       12.01       11.99      0.98 o 
   6   0   4        4.61        5.65      0.99 o 
   7   0   4       15.22       16.85      1.19 o 
   8   0   4       11.63        7.67      1.25 o 
 -10   1   4        8.32       11.29      1.06 o 
  -9   1   4       41.98       40.54      0.98 o 
  -8   1   4      376.52      362.05      3.33 o 
  -7   1   4      481.46      495.40      5.71 o 
  -6   1   4      312.75      313.42      3.75 o 
  -5   1   4       15.22       13.21      0.52 o 
  -4   1   4        9.23       13.64      0.28 o 
  -3   1   4      160.79      159.71      1.76 o 
  -2   1   4     1888.39     1814.36     13.52 o 
  -1   1   4       15.78       19.17      0.38 o 
   0   1   4       59.09       69.36      0.53 o 
   1   1   4       34.42       23.01      0.30 o 
   2   1   4      859.58      825.56      6.80 o 
   3   1   4        5.60        6.09      0.55 o 
   4   1   4       51.49       59.93      1.67 o 
   5   1   4      175.77      181.37      1.78 o 
   6   1   4      102.34      100.47      1.59 o 
   7   1   4        3.83        3.77      1.26 o 
   8   1   4        0.31       -0.31      1.15 o 
 -11   2   4       17.87       23.07      1.26 o 
 -10   2   4       16.50       14.66      0.90 o 
  -9   2   4       11.95       10.21      0.80 o 
  -8   2   4       74.14       73.32      1.37 o 
  -7   2   4        7.13        8.18      0.63 o 
  -6   2   4        1.06        5.55      1.11 o 
  -5   2   4      534.22      559.12      5.25 o 
  -4   2   4      125.54      116.77      0.84 o 
  -3   2   4      667.99      675.44      6.37 o 
  -2   2   4      762.89      710.27      9.75 o 
  -1   2   4      440.97      395.67      2.39 o 
   0   2   4        1.73        0.41      0.35 o 
   1   2   4      415.40      387.76      2.11 o 
   2   2   4      129.34      122.69      1.93 o 
   3   2   4      315.42      316.31      4.39 o 
   4   2   4       32.58       34.88      1.07 o 
   5   2   4       12.69       14.54      1.16 o 
   6   2   4        7.01        6.50      1.13 o 
   7   2   4        5.57        2.83      1.21 o 
 -11   3   4        0.69        0.13      1.06 o 
 -10   3   4        7.73       11.68      1.05 o 
  -9   3   4      210.74      187.55      2.11 o 
  -8   3   4      309.25      319.65      1.71 o 
  -7   3   4      207.96      205.36      1.94 o 
  -6   3   4      572.18      523.04      5.89 o 
  -5   3   4        3.02        0.70      0.19 o 
  -4   3   4      197.59      206.25      1.74 o 
  -3   3   4      595.52      561.65      5.37 o 
  -2   3   4        7.19        5.82      0.47 o 
  -1   3   4       98.05       86.03      1.06 o 
   0   3   4      151.40      133.64      1.09 o 
   1   3   4       34.38       30.15      0.42 o 
   2   3   4       34.29       29.75      0.74 o 
   3   3   4       99.61       96.84      1.10 o 
   4   3   4      410.82      393.17      2.45 o 
   5   3   4       37.86       33.51      1.35 o 
   6   3   4        0.01        0.12      1.16 o 
 -11   4   4       22.82       26.46      1.58 o 
 -10   4   4       12.88       12.10      0.99 o 
  -9   4   4       17.27       18.00      1.33 o 
  -8   4   4       52.33       37.23      0.99 o 
  -7   4   4        0.24        0.31      0.39 o 
  -6   4   4        0.09        0.28      0.28 o 
  -5   4   4       89.07       73.75      4.29 o 
  -4   4   4      223.33      208.15      0.97 o 
  -3   4   4      369.44      389.99      5.74 o 
  -2   4   4      173.21      159.33      1.37 o 
  -1   4   4       39.36       40.93      0.80 o 
   0   4   4       34.31       27.77      0.55 o 
   1   4   4       71.69       72.36      0.86 o 
   2   4   4       18.33       21.15      0.74 o 
   3   4   4      248.80      236.19      3.39 o 
   4   4   4       84.32       84.33      2.39 o 
   5   4   4        5.10        7.62      1.31 o 
   6   4   4       12.05       12.09      1.31 o 
 -11   5   4        2.51        3.14      1.47 o 
 -10   5   4        1.84        1.12      1.37 o 
  -9   5   4      142.39      128.59      1.90 o 
  -8   5   4       15.73       19.07      0.53 o 
  -7   5   4        0.16        0.14      0.40 o 
  -6   5   4       38.58       42.14      2.92 o 
  -5   5   4        4.86        3.27      0.62 o 
  -4   5   4      322.92      325.75      5.86 o 
  -3   5   4        2.15        4.14      0.66 o 
  -2   5   4       71.18       65.04      1.97 o 
  -1   5   4       55.98       48.91      1.12 o 
   0   5   4       38.82       37.72      0.66 o 
   1   5   4       12.68       15.05      0.69 o 
   2   5   4        3.80        3.45      0.58 o 
   3   5   4        1.33        2.52      1.22 o 
   4   5   4      109.83      108.11      2.00 o 
   5   5   4        2.65        2.05      1.31 o 
 -11   6   4        4.70        5.46      2.85 o 
 -10   6   4       17.33       13.87      2.61 o 
  -9   6   4      129.13      115.40      1.41 o 
  -8   6   4       18.99       25.56      0.61 o 
  -7   6   4      130.66      149.59      3.26 o 
  -6   6   4       65.08       74.64      2.32 o 
  -5   6   4       42.53       54.43      2.29 o 
  -4   6   4      500.14      477.16      2.45 o 
  -3   6   4      250.43      232.59      8.53 o 
  -2   6   4       12.29        7.53      0.88 o 
  -1   6   4      122.79      119.36      2.83 o 
   0   6   4       77.12       74.55      1.62 o 
   1   6   4       52.59       52.14      0.85 o 
   2   6   4        6.73        7.65      0.49 o 
   3   6   4        5.16        5.84      1.34 o 
   4   6   4        0.97        2.24      1.38 o 
 -11   7   4        1.71        2.24      2.47 o 
 -10   7   4        4.72        1.49      2.27 o 
  -9   7   4        4.27        0.82      1.97 o 
  -8   7   4       45.85       34.31      0.87 o 
  -7   7   4      150.42      161.65      1.89 o 
  -6   7   4       83.56       76.75      2.65 o 
  -5   7   4      109.35       97.52      2.47 o 
  -4   7   4      588.73      577.63      9.89 o 
  -3   7   4       11.30       11.29      1.22 o 
  -2   7   4       46.04       48.20      1.22 o 
  -1   7   4        4.75        1.85      0.94 o 
   0   7   4        4.21        6.72      0.83 o 
   1   7   4        0.27        0.18      0.74 o 
   2   7   4        1.12        0.39      1.19 o 
   3   7   4        0.56        0.47      1.44 o 
 -10   8   4        0.35       -0.06      2.08 o 
  -9   8   4       34.21       31.96      2.32 o 
  -8   8   4       37.78       45.39      2.68 o 
  -7   8   4       62.29       60.83      1.50 o 
  -6   8   4       20.05       18.39      1.15 o 
  -5   8   4       11.44       12.44      0.95 o 
  -4   8   4       29.11       27.22      1.82 o 
  -3   8   4        4.49        4.73      1.06 o 
  -2   8   4       46.94       47.24      2.57 o 
  -1   8   4        3.27        3.99      1.02 o 
   0   8   4        0.12       -0.42      0.87 o 
   1   8   4       12.84       13.81      0.90 o 
   2   8   4        7.12        6.49      1.40 o 
 -10   9   4        2.76        1.49      2.00 o 
  -8   9   4        3.42        1.87      2.07 o 
  -7   9   4       61.42       62.05      2.84 o 
  -6   9   4        1.50        3.16      1.40 o 
  -5   9   4       22.26       17.74      1.04 o 
  -4   9   4       51.99       51.33      1.84 o 
  -3   9   4        0.68        0.44      1.39 o 
  -2   9   4       31.66       36.01      1.55 o 
  -1   9   4        1.83        3.26      1.30 o 
   0   9   4        4.40        5.14      1.01 o 
   1   9   4       13.67       10.14      1.55 o 
  -9  10   4        7.90        5.95      2.64 o 
  -7  10   4       33.93       32.54      2.69 o 
  -6  10   4        0.81       -0.07      2.31 o 
  -5  10   4        5.28        5.23      1.66 o 
  -4  10   4       63.82       55.32      3.80 o 
  -3  10   4       16.33       13.27      3.28 o 
  -2  10   4       24.01       28.75      2.22 o 
  -1  10   4        6.64       10.17      1.14 o 
  -7  11   4        0.09        0.94      1.88 o 
  -6  11   4        0.86        0.53      1.52 o 
  -5  11   4       24.52       23.85      1.76 o 
  -4  11   4        0.15        0.37      2.25 o 
  -3  11   4        7.77       12.06      2.33 o 
   2 -13   5        0.90        1.50      2.44 o 
   3 -13   5        7.76        6.94      2.28 o 
   4 -13   5        7.68        6.27      2.52 o 
   5 -13   5       17.32       17.88      2.73 o 
  -1 -12   5        3.08        2.66      2.30 o 
   0 -12   5        0.97        1.05      2.19 o 
   1 -12   5        3.02        0.93      2.23 o 
   2 -12   5        2.79        4.16      2.28 o 
   3 -12   5        0.01        0.16      2.23 o 
   4 -12   5       18.81       18.29      2.45 o 
   5 -12   5       19.30       24.19      2.57 o 
   6 -12   5        5.18        4.71      2.18 o 
   7 -12   5        0.03        0.60      2.39 o 
  -2 -11   5       17.66       10.95      2.04 o 
  -1 -11   5       19.38       19.38      2.21 o 
   0 -11   5        8.83        8.84      2.01 o 
   1 -11   5        6.63        7.01      2.05 o 
   2 -11   5       18.25       14.84      1.92 o 
   3 -11   5       11.56        9.44      2.20 o 
   4 -11   5        3.16        4.72      1.63 o 
   5 -11   5       16.07       18.08      1.90 o 
   6 -11   5        6.66        5.98      2.33 o 
   7 -11   5        4.52        4.59      2.17 o 
   8 -11   5        1.64        3.14      2.38 o 
  -4 -10   5        8.46        9.87      2.10 o 
  -3 -10   5        0.34        0.03      1.63 o 
  -2 -10   5       17.86       20.15      2.02 o 
  -1 -10   5        3.76        4.31      1.83 o 
   0 -10   5        1.55        2.77      1.58 o 
   1 -10   5       41.87       37.23      2.29 o 
   2 -10   5       13.05        9.04      2.09 o 
   4 -10   5        0.00       -0.75      2.08 o 
   5 -10   5       57.21       59.25      2.64 o 
   6 -10   5       24.00       22.77      2.16 o 
   7 -10   5       19.10       18.90      2.39 o 
   8 -10   5        7.71       11.29      2.39 o 
   9 -10   5        0.59       -0.26      2.33 o 
  -5  -9   5        3.24        3.63      1.46 o 
  -4  -9   5       24.33       19.34      1.86 o 
  -3  -9   5        0.01       -0.09      1.85 o 
  -2  -9   5      122.78      124.25      2.81 o 
  -1  -9   5       20.74       21.59      1.91 o 
   0  -9   5       35.45       36.98      2.13 o 
   1  -9   5       90.33       92.68      2.60 o 
   2  -9   5      215.59      215.67      3.33 o 
   3  -9   5       46.65       47.08      1.99 o 
   4  -9   5      133.40      133.50      2.89 o 
   5  -9   5      171.07      167.72      3.14 o 
   6  -9   5        0.02       -0.24      1.74 o 
   7  -9   5       12.01       11.46      2.21 o 
   8  -9   5        0.58        0.17      2.13 o 
   9  -9   5        5.52        6.50      2.36 o 
  -6  -8   5        4.72        5.10      1.31 o 
  -5  -8   5        0.51        0.57      1.32 o 
  -4  -8   5       39.00       46.93      2.20 o 
  -3  -8   5      137.54      139.57      2.67 o 
  -2  -8   5       31.70       30.50      2.00 o 
  -1  -8   5        7.16        6.91      1.72 o 
   0  -8   5      230.83      208.95      2.86 o 
   1  -8   5      290.91      282.83      3.26 o 
   2  -8   5      125.29      114.42      2.33 o 
   3  -8   5      113.93      124.82      3.59 o 
   4  -8   5       11.43       10.86      1.21 o 
   5  -8   5       31.42       34.44      1.44 o 
   6  -8   5       13.91       16.57      1.32 o 
   7  -8   5       13.47       14.69      1.27 o 
   8  -8   5        5.84        6.72      2.10 o 
   9  -8   5        3.50        8.68      2.13 o 
  -6  -7   5        0.85        1.71      1.32 o 
  -5  -7   5        0.00       -0.02      1.31 o 
  -4  -7   5       11.01       14.63      1.83 o 
  -3  -7   5      156.48      158.81      2.63 o 
  -2  -7   5        1.91        1.23      1.54 o 
  -1  -7   5       52.94       60.27      3.16 o 
   0  -7   5       46.88       39.94      2.92 o 
   1  -7   5       17.23       15.74      1.57 o 
   2  -7   5      123.46      123.62      3.53 o 
   3  -7   5       41.08       39.92      1.43 o 
   4  -7   5       89.62       90.31      3.68 o 
   5  -7   5      138.46      134.76      4.09 o 
   6  -7   5       44.06       44.55      1.32 o 
   7  -7   5       80.76       82.57      4.73 o 
   8  -7   5       33.68       38.71      2.10 o 
   9  -7   5        5.19        2.94      1.37 o 
  -7  -6   5        5.11       10.33      1.64 o 
  -6  -6   5        1.32        0.46      1.28 o 
  -5  -6   5        1.34        0.17      1.21 o 
  -4  -6   5       13.54       15.20      1.65 o 
  -3  -6   5      104.32      123.97      5.66 o 
  -2  -6   5      148.24      181.66      8.97 o 
  -1  -6   5      276.81      297.51      8.77 o 
   0  -6   5        1.42        1.25      1.36 o 
   1  -6   5      211.90      208.02      2.52 o 
   2  -6   5      732.13      765.14     21.01 o 
   3  -6   5        4.03        4.36      0.69 o 
   4  -6   5      221.09      219.77      5.26 o 
   5  -6   5        0.18       -0.34      0.95 o 
   6  -6   5        4.89        4.47      0.95 o 
   7  -6   5       30.77       34.42      1.06 o 
   8  -6   5        8.28        8.73      1.25 o 
   9  -6   5        3.55        3.65      1.06 o 
  -8  -5   5        0.85        1.01      1.46 o 
  -7  -5   5        9.83       10.09      1.49 o 
  -6  -5   5       65.05       74.41      1.61 o 
  -5  -5   5        2.11        1.83      1.15 o 
  -4  -5   5       87.40       86.62      2.56 o 
  -3  -5   5      296.71      338.33      7.51 o 
  -2  -5   5      125.08      134.83      1.53 o 
  -1  -5   5       11.53       12.23      1.11 o 
   0  -5   5      189.15      204.06      2.34 o 
   1  -5   5     1877.64     1892.11     24.62 o 
   2  -5   5        0.09        0.43      0.83 o 
   3  -5   5      333.94      336.13      3.28 o 
   4  -5   5       40.08       35.06      0.84 o 
   5  -5   5      130.07      136.33      3.58 o 
   6  -5   5      135.24      146.64      1.34 o 
   7  -5   5       32.85       31.34      0.71 o 
   8  -5   5        5.21        4.33      0.93 o 
   9  -5   5       10.13        8.72      1.63 o 
  -8  -4   5        2.58        2.86      1.74 o 
  -7  -4   5        3.69        5.06      1.34 o 
  -6  -4   5        0.79        0.62      1.25 o 
  -5  -4   5       26.39       25.44      0.82 o 
  -4  -4   5       56.66       58.47      1.02 o 
  -3  -4   5        0.01       -0.10      0.77 o 
  -2  -4   5       83.57       88.34      1.80 o 
  -1  -4   5     1219.21     1228.82     19.15 o 
   0  -4   5       82.93       55.39      1.62 o 
   1  -4   5      863.94      855.45     10.63 o 
   2  -4   5     1014.66     1080.42     13.39 o 
   3  -4   5        6.61        2.67      0.58 o 
   4  -4   5      215.87      209.70      3.80 o 
   5  -4   5        3.26        1.85      0.55 o 
   6  -4   5        0.56        0.29      0.40 o 
   7  -4   5        0.13       -0.26      0.81 o 
   8  -4   5       17.17       19.22      0.98 o 
   9  -4   5       14.64       17.53      1.60 o 
  -9  -3   5        0.23        0.11      0.95 o 
  -8  -3   5       18.46       18.24      1.12 o 
  -7  -3   5        0.68        1.09      1.18 o 
  -6  -3   5       97.94      106.27      3.08 o 
  -5  -3   5        3.89        5.01      0.72 o 
  -4  -3   5      252.26      284.17      6.87 o 
  -3  -3   5       44.76       44.86      1.29 o 
  -2  -3   5      589.15      696.44      3.67 o 
  -1  -3   5     3206.15     3328.44     29.39 o 
   0  -3   5       55.32       58.66      1.41 o 
   1  -3   5      459.07      489.54      3.32 o 
   2  -3   5        0.02        0.76      0.61 o 
   3  -3   5      108.33      125.21      2.84 o 
   4  -3   5      102.51      101.44      1.41 o 
   5  -3   5      342.17      337.54      1.69 o 
   6  -3   5       22.94       22.85      1.11 o 
   7  -3   5       17.51       19.23      0.83 o 
   8  -3   5       69.15       73.41      1.86 o 
   9  -3   5        0.05        0.37      1.62 o 
  -9  -2   5       56.81       52.61      3.64 o 
  -8  -2   5       23.25       22.92      1.07 o 
  -7  -2   5        5.15        4.87      0.74 o 
  -6  -2   5       84.95       86.63      1.17 o 
  -5  -2   5       90.43       87.93      1.04 o 
  -4  -2   5      990.01      987.40      9.39 o 
  -3  -2   5      166.56      157.98      2.09 o 
  -2  -2   5       14.52       19.21      1.10 o 
  -1  -2   5     1993.99     1973.73     21.42 o 
   0  -2   5       76.04       94.46      1.07 o 
   1  -2   5       55.55       55.92      0.83 o 
   2  -2   5      137.08      154.13      1.18 o 
   3  -2   5      102.35       95.54      1.14 o 
   4  -2   5      166.94      169.93      1.64 o 
   5  -2   5       11.91       13.18      0.57 o 
   6  -2   5        3.98        7.80      0.56 o 
   7  -2   5       40.20       37.22      0.68 o 
   8  -2   5        0.00        0.23      1.06 o 
 -10  -1   5        4.30        5.84      1.06 o 
  -9  -1   5       14.20       14.41      1.04 o 
  -8  -1   5      387.91      395.79      3.25 o 
  -7  -1   5        0.01        0.43      0.75 o 
  -6  -1   5       99.77       90.19      1.10 o 
  -5  -1   5      122.90      110.58      1.70 o 
  -4  -1   5        4.45        6.97      0.59 o 
  -3  -1   5      486.12      563.71      3.33 o 
  -2  -1   5      277.02      262.93      2.27 o 
  -1  -1   5     1081.56     1079.36      8.13 o 
   0  -1   5       35.13       41.63      0.52 o 
   1  -1   5      358.69      351.84      1.10 o 
   2  -1   5      262.38      290.32      1.85 o 
   3  -1   5       14.11       17.94      0.82 o 
   4  -1   5       81.74       83.02      1.26 o 
   5  -1   5       28.36       28.45      0.92 o 
   6  -1   5       29.60       37.34      1.23 o 
   7  -1   5        0.80        2.19      1.14 o 
   8  -1   5       31.63       36.51      1.49 o 
 -10   0   5       18.16       16.46      1.10 o 
  -9   0   5      218.51      223.18      2.77 o 
  -8   0   5       19.04       21.73      0.95 o 
  -7   0   5        7.45        6.20      0.61 o 
  -6   0   5      102.69       94.45      3.50 o 
  -5   0   5       80.09       68.64      0.55 o 
  -4   0   5       87.47       86.67      0.82 o 
  -3   0   5       39.93       44.26      0.74 o 
  -2   0   5      718.07      724.74      6.83 o 
  -1   0   5      361.06      400.74      1.97 o 
   0   0   5      480.73      497.06      2.33 o 
   1   0   5       14.06       13.88      0.35 o 
   2   0   5       58.89       58.68      0.69 o 
   3   0   5       36.84       40.60      0.68 o 
   4   0   5      147.01      166.62      3.74 o 
   5   0   5      277.40      276.87      3.07 o 
   6   0   5        2.10        2.37      1.12 o 
   7   0   5       11.61       10.00      1.10 o 
   8   0   5        0.07       -0.53      1.66 o 
 -10   1   5        3.51        3.11      0.97 o 
  -9   1   5        1.42        2.85      0.88 o 
  -8   1   5       17.34       15.54      0.86 o 
  -7   1   5       26.82       23.81      0.75 o 
  -6   1   5      319.33      368.20      6.85 o 
  -5   1   5       29.91       28.37      1.74 o 
  -4   1   5     1204.67     1176.63     10.99 o 
  -3   1   5      850.10      794.76      6.78 o 
  -2   1   5      186.46      181.84      1.17 o 
  -1   1   5        0.05        0.88      0.38 o 
   0   1   5      138.24      125.77      0.55 o 
   1   1   5       24.27       20.08      0.33 o 
   2   1   5       12.46       15.52      0.46 o 
   3   1   5       88.41       92.28      1.48 o 
   4   1   5       31.96       32.10      1.27 o 
   5   1   5        0.64        0.80      1.01 o 
   6   1   5       23.74       21.74      1.21 o 
   7   1   5        0.46        0.60      1.15 o 
 -11   2   5        4.23        4.97      1.46 o 
 -10   2   5       30.20       27.15      1.16 o 
  -9   2   5        0.05        0.29      1.25 o 
  -8   2   5      129.91      137.52      3.39 o 
  -7   2   5      667.59      681.09     11.07 o 
  -6   2   5      222.93      207.58      1.69 o 
  -5   2   5      161.95      153.09      1.00 o 
  -4   2   5       49.87       49.29      0.55 o 
  -3   2   5      642.98      582.22      2.92 o 
  -2   2   5      815.35      762.47      7.24 o 
  -1   2   5       81.40      102.37      1.17 o 
   0   2   5       16.22       14.97      0.70 o 
   1   2   5        2.58        3.99      0.31 o 
   2   2   5        3.46        1.66      0.38 o 
   3   2   5      517.24      491.60      3.44 o 
   4   2   5        0.58        0.87      1.05 o 
   5   2   5       32.99       32.69      1.34 o 
   6   2   5       10.37       11.81      1.19 o 
   7   2   5        1.92        2.73      1.42 o 
 -11   3   5        1.21        1.65      1.44 o 
 -10   3   5       38.42       30.20      1.43 o 
  -9   3   5       13.72       12.33      0.86 o 
  -8   3   5        0.14        1.43      0.65 o 
  -7   3   5      179.16      193.13      1.11 o 
  -6   3   5      292.71      312.36      3.88 o 
  -5   3   5      465.43      449.42      4.64 o 
  -4   3   5      177.69      206.41      1.57 o 
  -3   3   5        7.24       10.97      0.76 o 
  -2   3   5      162.94      166.92      2.03 o 
  -1   3   5       12.47       15.62      0.39 o 
   0   3   5        0.02        0.35      0.40 o 
   1   3   5        1.18       -0.07      0.33 o 
   2   3   5       34.34       37.31      0.71 o 
   3   3   5       94.44       81.90      1.55 o 
   4   3   5       71.29       75.18      1.25 o 
   5   3   5       17.11       17.29      1.18 o 
   6   3   5        9.53        9.33      1.42 o 
 -11   4   5       24.15       19.25      4.18 o 
 -10   4   5       31.51       25.72      4.08 o 
  -9   4   5        3.19        9.78      0.78 o 
  -8   4   5      138.23      124.06      1.37 o 
  -7   4   5      165.24      157.70      2.56 o 
  -6   4   5      171.38      166.57      1.47 o 
  -5   4   5       19.84       23.40      0.77 o 
  -4   4   5       69.09       79.08      0.94 o 
  -3   4   5      445.62      439.10      6.66 o 
  -2   4   5        7.52        7.59      0.56 o 
  -1   4   5        5.03        2.47      0.47 o 
   0   4   5       30.34       27.88      0.62 o 
   1   4   5       32.82       29.16      0.55 o 
   2   4   5      168.59      177.30      3.53 o 
   3   4   5       59.44       64.24      1.56 o 
   4   4   5       71.95       65.64      1.57 o 
   5   4   5       48.62       49.13      2.09 o 
 -11   5   5        3.37        2.63      1.31 o 
 -10   5   5       34.13       23.65      4.22 o 
  -9   5   5       56.61       55.82      0.91 o 
  -8   5   5       94.94       91.08      1.61 o 
  -7   5   5       54.22       57.46      0.75 o 
  -6   5   5       98.41       93.51      0.58 o 
  -5   5   5       28.38       28.50      0.57 o 
  -4   5   5       24.38       29.98      1.00 o 
  -3   5   5      155.94      133.95      2.75 o 
  -2   5   5      870.52      877.79      8.21 o 
  -1   5   5       13.63       11.41      0.57 o 
   0   5   5        2.83        3.72      0.51 o 
   1   5   5        8.56        7.38      0.52 o 
   2   5   5       16.47       15.01      1.09 o 
   3   5   5       23.13       19.09      1.22 o 
   4   5   5       12.32       11.23      1.35 o 
 -11   6   5        1.64        2.04      2.31 o 
 -10   6   5        4.48        2.39      1.97 o 
  -9   6   5        0.10        0.05      0.62 o 
  -8   6   5      162.94      159.72      2.28 o 
  -7   6   5       62.06       71.21      2.75 o 
  -6   6   5      219.00      234.50      1.83 o 
  -5   6   5      299.30      305.08      2.05 o 
  -4   6   5      127.90      137.61      1.15 o 
  -3   6   5      110.44      122.54      1.56 o 
  -2   6   5       62.46       59.63      1.25 o 
  -1   6   5        3.07        2.72      0.56 o 
   0   6   5       24.68       25.41      0.69 o 
   1   6   5        2.29        1.65      0.60 o 
   2   6   5        5.40        4.45      1.14 o 
   3   6   5        0.09        1.56      1.36 o 
 -10   7   5       31.69       34.65      2.60 o 
  -9   7   5       15.15       19.38      2.48 o 
  -8   7   5      128.13      128.83      4.34 o 
  -7   7   5        3.67        5.62      0.99 o 
  -6   7   5      151.36      162.93      1.85 o 
  -5   7   5      165.83      157.85      2.12 o 
  -4   7   5       51.77       48.23      2.25 o 
  -3   7   5      141.66      136.39      2.14 o 
  -2   7   5       23.22       23.20      1.03 o 
  -1   7   5        2.81        2.72      0.72 o 
   0   7   5       58.71       55.77      1.22 o 
   1   7   5        0.00       -0.46      0.77 o 
   2   7   5        3.13        4.54      1.31 o 
 -10   8   5        3.74        2.98      2.01 o 
  -9   8   5       70.73       72.13      2.78 o 
  -8   8   5       22.74       24.92      2.22 o 
  -7   8   5       27.69       27.21      2.43 o 
  -6   8   5       45.94       48.97      1.40 o 
  -5   8   5       43.87       46.51      1.80 o 
  -4   8   5        0.57        0.08      1.49 o 
  -3   8   5        0.11        0.71      1.35 o 
  -2   8   5       20.95       26.37      1.16 o 
  -1   8   5       25.16       27.09      1.39 o 
   0   8   5        3.01        1.27      0.85 o 
   1   8   5        0.27        0.66      1.19 o 
  -9   9   5       10.16       11.18      2.61 o 
  -8   9   5       32.66       35.79      2.81 o 
  -7   9   5        0.09        0.49      2.24 o 
  -6   9   5       37.39       45.75      2.84 o 
  -5   9   5        0.23       -0.92      2.28 o 
  -4   9   5        2.29        2.96      1.39 o 
  -3   9   5       15.04       15.24      2.84 o 
  -2   9   5        0.56        0.23      1.16 o 
  -1   9   5        1.49        2.74      0.99 o 
   0   9   5       13.52       17.53      1.45 o 
  -8  10   5       14.17       12.48      2.42 o 
  -7  10   5        0.65        0.50      2.06 o 
  -6  10   5        1.85        0.02      2.45 o 
  -5  10   5        6.08        6.05      1.99 o 
  -4  10   5       36.01       28.56      4.94 o 
  -3  10   5       18.03       21.65      1.36 o 
  -2  10   5        8.95       10.88      1.16 o 
   2 -13   6        0.48       -0.36      2.41 o 
   3 -13   6       17.23       12.66      2.49 o 
   4 -13   6       26.89       33.62      2.91 o 
   5 -13   6        0.34        1.17      2.59 o 
  -1 -12   6        3.51        3.94      1.99 o 
   0 -12   6       13.21       11.94      2.36 o 
   1 -12   6        5.59        4.88      2.31 o 
   2 -12   6       32.15       33.04      2.44 o 
   3 -12   6        4.36        5.21      2.23 o 
   4 -12   6        5.62        4.82      2.01 o 
   5 -12   6       12.43       10.83      2.04 o 
   6 -12   6       18.58       15.26      2.39 o 
   7 -12   6        0.83        1.53      2.10 o 
  -2 -11   6       19.48       22.04      2.22 o 
  -1 -11   6        0.33        1.21      1.69 o 
   0 -11   6        3.29        5.26      2.11 o 
   1 -11   6       14.05       11.39      2.25 o 
   2 -11   6        0.51       -0.05      1.68 o 
   3 -11   6        0.01       -0.04      1.65 o 
   4 -11   6       40.01       37.96      2.60 o 
   5 -11   6       17.72       17.90      2.21 o 
   6 -11   6       48.91       45.12      2.73 o 
   7 -11   6       26.67       22.32      2.18 o 
   8 -11   6        1.10       -0.01      2.03 o 
  -4 -10   6       11.04       10.73      2.11 o 
  -3 -10   6        1.40        2.31      1.79 o 
  -2 -10   6       25.67       25.73      2.27 o 
  -1 -10   6        0.13       -0.08      1.86 o 
   0 -10   6        4.93        4.96      1.89 o 
   1 -10   6       12.68       11.29      2.12 o 
   2 -10   6        5.28        5.32      1.52 o 
   3 -10   6      111.38      103.06      2.50 o 
   4 -10   6      113.52      113.81      3.00 o 
   5 -10   6       17.82       15.58      2.00 o 
   6 -10   6        2.34        3.43      2.13 o 
   7 -10   6        3.21        2.04      2.14 o 
   8 -10   6        0.45        1.14      2.35 o 
  -5  -9   6        0.53        0.96      1.40 o 
  -4  -9   6       28.02       22.11      2.01 o 
  -2  -9   6        0.02        1.76      1.85 o 
  -1  -9   6       75.12       69.62      2.25 o 
   0  -9   6       81.61       83.75      2.54 o 
   1  -9   6       49.70       57.82      2.19 o 
   2  -9   6      102.62       87.71      2.69 o 
   3  -9   6        6.24        8.74      1.96 o 
   4  -9   6       86.62       84.82      2.31 o 
   5  -9   6        9.80       14.70      2.09 o 
   6  -9   6      206.85      188.54      3.35 o 
   7  -9   6        2.23        1.76      1.89 o 
   8  -9   6        2.93        3.70      2.12 o 
  -6  -8   6       12.22        8.10      1.72 o 
  -5  -8   6       42.60       34.85      5.97 o 
  -4  -8   6        5.58        5.38      1.86 o 
  -3  -8   6       77.54       77.74      2.46 o 
  -2  -8   6      199.18      208.89      3.19 o 
  -1  -8   6        0.43        1.27      1.74 o 
   0  -8   6       75.56       69.34      2.33 o 
   1  -8   6      200.05      209.60      3.02 o 
   2  -8   6       50.39       48.62      2.14 o 
   3  -8   6      205.54      206.69      3.03 o 
   4  -8   6      104.20      118.29      4.72 o 
   5  -8   6        3.92        2.86      1.19 o 
   6  -8   6      123.16      112.07      1.80 o 
   7  -8   6        0.90       -0.15      1.77 o 
   8  -8   6        9.03        6.47      1.99 o 
   9  -8   6        0.08        1.13      1.47 o 
  -6  -7   6        3.72        3.32      1.38 o 
  -5  -7   6        0.00        0.72      1.41 o 
  -4  -7   6       27.08       28.81      2.00 o 
  -3  -7   6       30.35       29.47      1.92 o 
  -2  -7   6      318.93      338.45      3.57 o 
  -1  -7   6      261.95      238.01      3.04 o 
   0  -7   6       99.97       88.27      2.22 o 
   1  -7   6       40.82       33.99      1.26 o 
   2  -7   6       11.25       11.99      0.97 o 
   3  -7   6       54.17       52.00      1.17 o 
   4  -7   6       14.05       14.91      1.21 o 
   5  -7   6       19.08       18.45      1.23 o 
   6  -7   6       53.45       53.77      2.42 o 
   7  -7   6        5.91        3.92      1.02 o 
   8  -7   6       18.70       19.73      1.41 o 
   9  -7   6       13.82       13.95      1.38 o 
  -7  -6   6       11.63       11.68      3.66 o 
  -6  -6   6      116.86      132.19      2.07 o 
  -5  -6   6       29.61       39.14      1.46 o 
  -4  -6   6        4.91        7.86      1.51 o 
  -3  -6   6       65.68       70.97      2.07 o 
  -2  -6   6       90.81      100.07      1.53 o 
  -1  -6   6       91.76       99.67      5.39 o 
   0  -6   6      155.99      151.12      2.25 o 
   1  -6   6        5.95        5.37      1.12 o 
   2  -6   6       45.58       42.08      1.27 o 
   3  -6   6      134.56      133.03      2.33 o 
   4  -6   6      123.24      123.14      2.91 o 
   5  -6   6      230.98      231.03      8.16 o 
   6  -6   6      285.15      270.39      1.90 o 
   7  -6   6        0.45        0.66      1.43 o 
   8  -6   6        7.04        3.91      1.19 o 
   9  -6   6        0.10        1.91      2.12 o 
  -8  -5   6        0.34        0.16      1.38 o 
  -7  -5   6        6.93        8.16      1.59 o 
  -6  -5   6        0.14       -0.77      1.20 o 
  -5  -5   6       20.53       19.72      1.34 o 
  -4  -5   6        1.44        1.75      1.15 o 
  -3  -5   6       89.06       92.52      5.79 o 
  -2  -5   6       56.08       65.68      5.08 o 
  -1  -5   6       84.91       88.79      1.73 o 
   0  -5   6       90.89       86.38      1.79 o 
   1  -5   6      465.18      477.47     15.09 o 
   2  -5   6      362.71      393.28      7.71 o 
   3  -5   6      312.49      314.74      4.15 o 
   4  -5   6       14.55       13.89      0.70 o 
   5  -5   6        5.74        2.18      0.80 o 
   6  -5   6        0.04        0.90      0.68 o 
   7  -5   6       10.26       12.39      0.97 o 
   8  -5   6        4.19        4.59      0.93 o 
   9  -5   6        2.41        2.93      1.44 o 
  -8  -4   6        7.88        6.33      1.04 o 
  -7  -4   6      150.41      162.41      2.12 o 
  -6  -4   6       30.09       36.43      1.83 o 
  -5  -4   6        5.00        5.77      0.92 o 
  -4  -4   6        3.89        4.34      0.86 o 
  -3  -4   6        0.01        0.64      0.93 o 
  -2  -4   6      908.96      995.24      4.87 o 
  -1  -4   6        0.17        2.17      1.14 o 
   0  -4   6      859.21      805.56      4.06 o 
   1  -4   6        7.29        2.75      0.90 o 
   2  -4   6        2.97        1.17      0.59 o 
   3  -4   6      308.41      293.95      3.99 o 
   4  -4   6      193.73      199.69      4.45 o 
   5  -4   6      164.72      149.64      1.80 o 
   6  -4   6      114.26      106.97      1.25 o 
   7  -4   6        4.42        6.61      0.86 o 
   8  -4   6        0.97       -0.18      1.54 o 
  -9  -3   6        0.62        0.71      1.03 o 
  -8  -3   6       22.36       22.35      1.13 o 
  -7  -3   6        1.02        1.48      0.97 o 
  -6  -3   6       11.43       12.88      0.93 o 
  -5  -3   6       34.12       33.99      0.89 o 
  -4  -3   6       28.61       28.92      0.92 o 
  -3  -3   6      307.84      358.09      3.08 o 
  -2  -3   6       75.86       70.49      1.66 o 
  -1  -3   6        9.66        9.66      1.09 o 
   0  -3   6      200.09      215.44      3.38 o 
   1  -3   6      290.04      282.70      2.06 o 
   2  -3   6      311.61      328.47      4.03 o 
   3  -3   6       33.48       34.55      0.85 o 
   4  -3   6        9.78        7.33      0.42 o 
   5  -3   6       87.57       96.17      2.27 o 
   6  -3   6       68.54       66.22      1.04 o 
   7  -3   6       17.73       17.88      1.13 o 
   8  -3   6        0.11        0.82      1.51 o 
  -9  -2   6       35.52       30.80      1.18 o 
  -8  -2   6        0.83        1.08      0.83 o 
  -7  -2   6       83.24       83.49      1.05 o 
  -6  -2   6       14.82       11.31      0.68 o 
  -5  -2   6       53.86       46.61      4.56 o 
  -4  -2   6       25.54       26.61      1.04 o 
  -3  -2   6      217.90      253.25      2.51 o 
  -2  -2   6       60.67       70.93      1.64 o 
  -1  -2   6      479.59      583.15     11.20 o 
   0  -2   6       77.12       94.10      0.83 o 
   1  -2   6      208.75      211.00      2.23 o 
   2  -2   6      221.32      221.23      2.36 o 
   3  -2   6      131.57      136.22      1.64 o 
   4  -2   6        0.83        0.86      0.49 o 
   5  -2   6        9.38       11.46      0.57 o 
   6  -2   6       27.74       34.33      0.61 o 
   7  -2   6       25.58       29.39      1.36 o 
   8  -2   6        0.46       -0.18      1.64 o 
 -10  -1   6       14.40       15.23      1.08 o 
  -9  -1   6       29.84       26.72      1.10 o 
  -8  -1   6      112.64      110.32      2.13 o 
  -7  -1   6      135.89      129.60      2.26 o 
  -6  -1   6        2.34        2.69      0.53 o 
  -5  -1   6       92.57       87.68      1.51 o 
  -4  -1   6      230.24      224.82      4.62 o 
  -3  -1   6      114.24      152.68      2.08 o 
  -2  -1   6      788.60      908.21     11.37 o 
  -1  -1   6      669.74      707.46      6.37 o 
   0  -1   6        6.81        6.31      0.42 o 
   1  -1   6       16.61       11.81      0.39 o 
   2  -1   6      110.26      124.77      0.56 o 
   3  -1   6       40.05       43.66      0.78 o 
   4  -1   6      172.59      173.83      2.69 o 
   5  -1   6       18.53       16.22      1.09 o 
   6  -1   6       51.47       47.62      2.37 o 
   7  -1   6        3.84        4.10      1.23 o 
 -10   0   6       20.19       20.02      1.05 o 
  -9   0   6       18.83       19.42      0.99 o 
  -8   0   6        9.88       12.68      0.88 o 
  -7   0   6      280.60      265.85      2.60 o 
  -6   0   6        2.73        1.61      0.41 o 
  -5   0   6        6.88        9.83      0.32 o 
  -4   0   6        6.67        8.12      0.51 o 
  -3   0   6      216.76      191.94      2.11 o 
  -2   0   6        7.56       22.94      0.46 o 
  -1   0   6      769.95      762.81      5.79 o 
   0   0   6      113.88      118.89      0.63 o 
   1   0   6      262.79      231.51      1.30 o 
   2   0   6        9.95        6.24      0.44 o 
   3   0   6        6.96        5.41      0.65 o 
   4   0   6        4.02        5.26      0.77 o 
   5   0   6       24.31       27.14      1.25 o 
   6   0   6        0.51        0.78      1.11 o 
   7   0   6       17.81       17.11      1.72 o 
 -10   1   6        6.58        6.57      0.91 o 
  -9   1   6       76.58       72.70      1.16 o 
  -8   1   6      384.99      383.09      7.69 o 
  -7   1   6       51.12       52.73      0.74 o 
  -6   1   6      186.50      167.21      1.56 o 
  -5   1   6      109.46       97.74      1.11 o 
  -4   1   6      304.44      313.11      1.97 o 
  -3   1   6      170.50      142.29      3.05 o 
  -2   1   6       76.06       57.64      0.59 o 
  -1   1   6     1688.09     1814.88     10.07 o 
   0   1   6        7.67       10.91      0.33 o 
   1   1   6       30.19       33.68      0.54 o 
   2   1   6       13.07       16.55      0.58 o 
   3   1   6       38.01       34.16      0.86 o 
   4   1   6      139.64      134.57      2.42 o 
   5   1   6        0.33        0.54      1.40 o 
   6   1   6       12.08       13.78      1.34 o 
 -11   2   6       13.31       12.71      1.64 o 
 -10   2   6        8.17        6.15      1.25 o 
  -9   2   6        2.07        3.17      1.27 o 
  -8   2   6      147.52      156.87      1.87 o 
  -7   2   6        1.48       -0.24      0.95 o 
  -6   2   6        5.21        3.87      0.77 o 
  -5   2   6      848.71      846.21      4.52 o 
  -4   2   6     1026.75      993.81      5.02 o 
  -3   2   6      129.33      143.83      5.40 o 
  -2   2   6      185.76      185.72      1.16 o 
  -1   2   6     1230.45     1226.96      6.07 o 
   0   2   6       98.59      117.14      0.61 o 
   1   2   6        0.00        0.56      0.34 o 
   2   2   6        4.47        1.57      0.42 o 
   3   2   6       89.05       91.38      1.34 o 
   4   2   6       25.94       25.57      1.14 o 
   5   2   6       21.09       20.34      1.26 o 
   6   2   6        5.15        5.27      1.29 o 
 -11   3   6        1.03        0.44      1.34 o 
 -10   3   6       24.89       18.65      4.45 o 
  -9   3   6       87.39       83.74      1.86 o 
  -8   3   6       13.99       14.00      0.90 o 
  -7   3   6       13.11       11.39      0.94 o 
  -6   3   6      158.87      155.18      2.31 o 
  -5   3   6       89.93       90.25      1.88 o 
  -4   3   6       54.71       70.50      3.64 o 
  -3   3   6      181.66      183.28      2.97 o 
  -2   3   6        8.22        9.74      0.46 o 
  -1   3   6        0.62        1.01      0.36 o 
   0   3   6      194.61      211.22      0.94 o 
   1   3   6       22.54       23.90      0.44 o 
   2   3   6        0.01        0.87      0.49 o 
   3   3   6       15.84       18.69      0.61 o 
   4   3   6       53.09       50.32      1.32 o 
   5   3   6        0.05        0.23      1.26 o 
 -11   4   6        1.77        0.58      1.31 o 
 -10   4   6        0.23       -0.32      1.27 o 
  -9   4   6       21.50       17.19      1.94 o 
  -8   4   6        3.13        1.73      0.83 o 
  -7   4   6        0.18       -0.47      0.73 o 
  -6   4   6       21.91       24.17      0.82 o 
  -5   4   6        0.06        0.68      0.49 o 
  -4   4   6      328.57      301.62      2.68 o 
  -3   4   6       56.20       53.03      1.38 o 
  -2   4   6       40.09       37.28      0.81 o 
  -1   4   6      426.08      467.07      3.97 o 
   0   4   6       10.14        7.11      0.48 o 
   1   4   6       44.90       48.47      0.53 o 
   2   4   6       11.52       15.95      0.98 o 
   3   4   6        0.54        0.71      1.01 o 
   4   4   6        6.22        3.87      1.16 o 
 -11   5   6        0.35        1.17      1.49 o 
 -10   5   6       12.92       12.69      1.29 o 
  -9   5   6        6.00        5.89      1.98 o 
  -8   5   6       18.92       25.05      1.14 o 
  -7   5   6       64.81       45.44     13.32 o 
  -6   5   6       31.67       28.18      0.86 o 
  -5   5   6      211.88      182.75      1.17 o 
  -4   5   6      480.95      466.06      2.45 o 
  -3   5   6        0.41        0.56      0.37 o 
  -2   5   6        0.21        0.41      0.46 o 
  -1   5   6       33.55       34.63      0.76 o 
   0   5   6       23.42       30.65      1.00 o 
   1   5   6       60.26       62.07      0.62 o 
   2   5   6        0.66        0.20      0.92 o 
   3   5   6        9.31        6.81      1.19 o 
   4   5   6        1.13        3.49      1.34 o 
 -10   6   6        0.92        1.38      2.20 o 
  -9   6   6       39.12       40.10      2.43 o 
  -8   6   6       18.04       17.55      1.68 o 
  -7   6   6       26.76       21.21      3.30 o 
  -6   6   6       48.25       42.77      0.64 o 
  -5   6   6       14.08       11.54      0.47 o 
  -4   6   6      217.93      228.19      1.97 o 
  -3   6   6       61.50       63.97      1.04 o 
  -2   6   6      173.41      161.91      1.12 o 
  -1   6   6       34.90       34.61      0.92 o 
   0   6   6       36.84       40.58      1.53 o 
   1   6   6       22.69       17.45      0.69 o 
   2   6   6        0.13        0.50      1.11 o 
   3   6   6        1.01       -0.09      1.34 o 
 -10   7   6        6.78        5.88      2.17 o 
  -9   7   6        2.81        2.73      2.03 o 
  -8   7   6        2.76        3.77      2.18 o 
  -7   7   6      243.79      255.21      3.73 o 
  -6   7   6       40.06       44.57      0.78 o 
  -5   7   6       23.02       27.07      0.63 o 
  -4   7   6       29.80       32.25      0.67 o 
  -3   7   6        5.03        6.06      0.85 o 
  -2   7   6        0.78        1.82      0.74 o 
  -1   7   6        2.07        0.31      0.69 o 
   0   7   6        7.24        5.17      0.74 o 
   1   7   6        9.37        9.38      1.17 o 
   2   7   6        5.80        9.29      1.27 o 
  -9   8   6        0.03       -0.34      2.09 o 
  -8   8   6        5.02        6.02      2.37 o 
  -7   8   6        0.24        1.27      2.07 o 
  -6   8   6        5.16        2.90      2.25 o 
  -5   8   6       20.20       19.00      1.14 o 
  -4   8   6        0.02        0.00      1.06 o 
  -3   8   6        2.18        2.70      1.19 o 
  -2   8   6       49.78       50.05      1.19 o 
  -1   8   6        2.02        0.79      0.79 o 
   0   8   6        1.83        3.34      1.16 o 
  -8   9   6        8.30        8.64      2.68 o 
  -7   9   6        3.43        2.61      2.30 o 
  -6   9   6        0.06        0.83      2.48 o 
  -5   9   6       25.74       26.28      1.39 o 
  -4   9   6       14.96       15.91      1.34 o 
  -3   9   6       19.44       22.94      1.27 o 
  -2   9   6        7.00        6.38      1.13 o 
  -1   9   6        5.67        2.64      2.13 o 
  -6  10   6       27.85       31.88      2.98 o 
  -5  10   6        0.50        0.81      1.20 o 
  -4  10   6        0.09        0.71      1.38 o 
   3 -13   7        4.24        4.51      2.59 o 
   4 -13   7        0.18        2.24      2.57 o 
  -1 -12   7        0.08        1.35      2.11 o 
   0 -12   7        2.00        0.49      2.26 o 
   1 -12   7       15.54       20.20      2.23 o 
   2 -12   7        2.09        2.41      1.84 o 
   3 -12   7        6.35        6.27      2.33 o 
   4 -12   7        0.54        0.99      2.11 o 
   5 -12   7       45.58       50.88      2.94 o 
   6 -12   7        0.02       -0.46      2.44 o 
  -2 -11   7        2.52        3.02      2.25 o 
  -1 -11   7        4.73        3.85      1.74 o 
   0 -11   7       16.45       13.24      1.90 o 
   1 -11   7       44.66       40.68      2.47 o 
   2 -11   7        2.25        2.63      1.77 o 
   3 -11   7        2.70        4.24      2.20 o 
   4 -11   7       18.39       18.03      2.40 o 
   5 -11   7       59.96       54.29      2.67 o 
   6 -11   7        0.00       -0.05      2.05 o 
   7 -11   7        0.44        1.86      2.35 o 
  -4 -10   7        4.01        6.43      2.33 o 
  -3 -10   7        0.21        0.34      1.85 o 
  -2 -10   7       13.87       12.32      2.09 o 
  -1 -10   7        0.94        0.01      1.94 o 
   0 -10   7        2.63        4.87      2.07 o 
   1 -10   7       48.70       48.71      2.39 o 
   2 -10   7        0.05        1.58      2.07 o 
   3 -10   7       11.70       10.33      1.79 o 
   4 -10   7        4.01        6.24      1.98 o 
   5 -10   7      123.39      115.34      3.10 o 
   6 -10   7        1.35        1.19      2.22 o 
   7 -10   7       10.93        7.22      2.20 o 
   8 -10   7        1.01       -0.94      2.40 o 
  -5  -9   7        0.00        1.43      2.00 o 
  -4  -9   7        2.17        1.58      2.05 o 
  -3  -9   7       16.39       12.02      1.99 o 
  -2  -9   7       56.90       60.13      2.47 o 
  -1  -9   7       17.54       16.95      2.00 o 
   0  -9   7        3.85        7.27      2.00 o 
   1  -9   7       63.03       65.09      2.43 o 
   2  -9   7       79.88       78.76      2.63 o 
   3  -9   7       47.97       55.80      2.27 o 
   4  -9   7       27.94       28.81      2.18 o 
   5  -9   7      137.63      132.90      3.01 o 
   6  -9   7       41.96       32.56      2.42 o 
   7  -9   7        1.27        2.27      2.17 o 
   8  -9   7       14.58       19.66      2.20 o 
  -6  -8   7        3.52        3.56      1.55 o 
  -5  -8   7        2.65        3.40      2.08 o 
  -4  -8   7        2.09        2.98      1.78 o 
  -3  -8   7      107.61      107.19      2.49 o 
  -2  -8   7       43.86       37.92      1.89 o 
  -1  -8   7       12.41       14.64      1.94 o 
   0  -8   7      326.25      307.03      3.53 o 
   1  -8   7        1.98       -0.17      1.72 o 
   2  -8   7        0.02        0.00      1.42 o 
   3  -8   7       16.54       17.69      1.91 o 
   4  -8   7      115.58      111.70      2.60 o 
   5  -8   7        1.16        1.96      1.22 o 
   6  -8   7        1.35       -0.05      1.62 o 
   7  -8   7       72.73       67.77      2.48 o 
   8  -8   7       15.00       15.05      1.97 o 
  -6  -7   7       29.00       20.38      5.17 o 
  -5  -7   7       32.08       36.40      2.24 o 
  -4  -7   7       24.27       25.23      2.02 o 
  -3  -7   7       20.32       22.72      1.93 o 
  -2  -7   7       47.02       49.72      2.18 o 
  -1  -7   7       10.48       11.27      1.79 o 
   0  -7   7      213.58      212.20      2.96 o 
   1  -7   7        8.86        6.94      1.71 o 
   2  -7   7       77.18       71.72      2.03 o 
   3  -7   7       40.85       42.56      1.39 o 
   4  -7   7      111.58      115.07      4.66 o 
   5  -7   7       43.13       41.66      1.38 o 
   6  -7   7       21.43       18.69      1.18 o 
   7  -7   7       67.05       53.45      2.11 o 
   8  -7   7        0.72        1.20      1.25 o 
  -7  -6   7      100.38       99.76     19.52 o 
  -6  -6   7      127.74      115.81      2.08 o 
  -5  -6   7       20.84       20.24      2.02 o 
  -4  -6   7       44.84       47.85      2.10 o 
  -3  -6   7       38.52       38.20      1.90 o 
  -2  -6   7        9.52        7.67      1.63 o 
  -1  -6   7      385.07      358.61      3.48 o 
   0  -6   7       14.38       10.81      1.16 o 
   1  -6   7        2.11        2.04      1.05 o 
   2  -6   7      284.65      282.06     10.16 o 
   3  -6   7        6.57        5.13      0.95 o 
   4  -6   7        1.51        1.36      0.87 o 
   5  -6   7        5.38        1.54      0.94 o 
   6  -6   7      100.47       98.55      3.46 o 
   7  -6   7       28.22       27.08      1.33 o 
   8  -6   7        6.93        8.22      1.21 o 
  -8  -5   7       77.04       75.55     18.53 o 
  -7  -5   7       12.50        7.53      2.55 o 
  -6  -5   7        2.97        4.08      1.22 o 
  -5  -5   7      126.16      131.29      1.81 o 
  -4  -5   7        8.29       10.93      1.32 o 
  -3  -5   7        3.31        2.38      1.33 o 
  -2  -5   7       33.45       37.35      1.79 o 
  -1  -5   7       44.80       43.68      1.56 o 
   0  -5   7        3.08        6.23      1.06 o 
   1  -5   7        3.61        5.58      1.01 o 
   2  -5   7       10.66        8.98      0.80 o 
   3  -5   7       38.23       36.26      1.81 o 
   4  -5   7      514.15      517.42      3.53 o 
   5  -5   7       28.37       33.42      0.94 o 
   6  -5   7       33.55       26.68      0.69 o 
   7  -5   7       88.32       80.90      1.56 o 
   8  -5   7        4.51        5.89      1.63 o 
  -8  -4   7        0.06        0.36      1.08 o 
  -7  -4   7       10.88       14.13      1.37 o 
  -6  -4   7      163.99      182.64      8.38 o 
  -5  -4   7       20.94       21.99      1.01 o 
  -4  -4   7       21.69       22.17      1.67 o 
  -3  -4   7      145.80      135.46      6.30 o 
  -2  -4   7        5.39       13.51      1.45 o 
  -1  -4   7      417.47      408.02      3.27 o 
   0  -4   7      563.35      626.04     19.86 o 
   1  -4   7      283.78      286.29      6.36 o 
   2  -4   7       15.21       17.17      0.70 o 
   3  -4   7       37.11       36.68      1.31 o 
   4  -4   7       47.60       50.51      0.75 o 
   5  -4   7       13.23       15.98      0.56 o 
   6  -4   7       95.43       84.98      3.39 o 
   7  -4   7       46.63       46.17      1.09 o 
   8  -4   7        7.37        8.93      1.68 o 
  -9  -3   7        5.71        5.87      1.11 o 
  -8  -3   7      104.04      110.31      1.54 o 
  -7  -3   7      108.45      122.78      2.49 o 
  -6  -3   7      569.10      572.88     16.19 o 
  -5  -3   7       48.03       48.89      1.04 o 
  -4  -3   7      120.70      112.86      5.93 o 
  -3  -3   7       95.05       97.18      2.02 o 
  -2  -3   7       82.63       68.03      1.71 o 
  -1  -3   7      329.10      331.65     11.11 o 
   0  -3   7        2.10        3.24      0.94 o 
   1  -3   7        8.20        6.10      0.58 o 
   2  -3   7        6.75        7.74      0.56 o 
   3  -3   7       72.81       59.92      0.89 o 
   4  -3   7      315.50      293.17      1.90 o 
   5  -3   7       22.59       25.06      0.83 o 
   6  -3   7      120.41      124.85      1.83 o 
   7  -3   7        4.37        5.16      1.39 o 
   8  -3   7        3.73        1.85      1.56 o 
  -9  -2   7       40.57       43.49      1.26 o 
  -8  -2   7        0.39        0.46      0.77 o 
  -7  -2   7       17.77       18.51      0.79 o 
  -6  -2   7       13.23       11.63      1.42 o 
  -5  -2   7      251.91      216.48     32.74 o 
  -4  -2   7       31.84       24.69      0.92 o 
  -3  -2   7      194.62      188.86      2.46 o 
  -2  -2   7      255.03      303.33      7.83 o 
  -1  -2   7      300.89      300.72      1.76 o 
   0  -2   7       23.15       30.19      0.71 o 
   1  -2   7       42.83       42.65      0.64 o 
   2  -2   7        2.62        1.31      0.39 o 
   3  -2   7      119.61      120.72      1.40 o 
   4  -2   7       51.47       57.36      1.43 o 
   5  -2   7       17.95       19.49      0.69 o 
   6  -2   7        4.36        3.50      1.13 o 
   7  -2   7       31.15       25.17      1.38 o 
 -10  -1   7        1.99        1.90      1.43 o 
  -9  -1   7       18.83       18.63      1.00 o 
  -8  -1   7       43.86       35.91      0.93 o 
  -7  -1   7       13.28       13.90      0.65 o 
  -6  -1   7      697.17      729.77      9.34 o 
  -5  -1   7      202.01      197.39      2.08 o 
  -4  -1   7      212.88      192.48      1.45 o 
  -3  -1   7      102.48       93.16      1.91 o 
  -2  -1   7      235.94      245.96      3.00 o 
  -1  -1   7       24.36       26.20      0.48 o 
   0  -1   7      679.12      661.97      3.53 o 
   1  -1   7       10.95        7.16      0.39 o 
   2  -1   7       37.90       47.02      0.45 o 
   3  -1   7       67.41       77.97      0.48 o 
   4  -1   7        0.89        2.95      0.97 o 
   5  -1   7       13.43       19.99      1.16 o 
   6  -1   7      112.38      113.51      1.78 o 
   7  -1   7       10.79       12.14      1.38 o 
 -10   0   7        1.45        1.13      1.35 o 
  -9   0   7        4.14        3.38      0.83 o 
  -8   0   7        4.60        3.53      0.73 o 
  -7   0   7      209.57      203.31      1.24 o 
  -6   0   7      303.73      285.20      3.28 o 
  -5   0   7        5.69        3.29      0.20 o 
  -4   0   7        0.00        0.03      0.20 o 
  -3   0   7      714.96      726.60      9.76 o 
  -2   0   7      419.42      400.26      5.42 o 
  -1   0   7      363.06      412.89      2.44 o 
   0   0   7       15.57       16.71      0.42 o 
   1   0   7      257.16      250.81      1.47 o 
   2   0   7       23.74       21.10      0.43 o 
   3   0   7       92.06       84.74      1.78 o 
   4   0   7       29.62       28.10      1.13 o 
   5   0   7       74.40       64.99      1.47 o 
   6   0   7       11.60       10.91      1.31 o 
 -10   1   7       18.73       17.06      4.19 o 
  -9   1   7        0.26        0.02      1.17 o 
  -8   1   7       35.20       29.93      2.43 o 
  -7   1   7      168.79      181.18      2.69 o 
  -6   1   7      663.88      664.90      2.76 o 
  -5   1   7      218.02      219.06      3.02 o 
  -4   1   7      505.37      486.25     12.02 o 
  -3   1   7      265.83      258.10      5.36 o 
  -2   1   7      209.27      228.53      1.07 o 
  -1   1   7        4.12        9.72      0.47 o 
   0   1   7       37.36       31.71      0.41 o 
   1   1   7       75.13       84.98      0.74 o 
   2   1   7       18.65       20.05      0.41 o 
   3   1   7       17.57       15.62      0.79 o 
   4   1   7        2.12        2.50      1.00 o 
   5   1   7        1.42        0.60      1.19 o 
   6   1   7        7.26        7.40      1.33 o 
 -10   2   7       14.98        9.37      1.83 o 
  -9   2   7       21.24       22.60      1.51 o 
  -8   2   7      270.34      256.55      2.92 o 
  -7   2   7      140.75      135.54      1.77 o 
  -6   2   7        4.27        4.43      0.91 o 
  -5   2   7      134.69      130.64      1.04 o 
  -4   2   7       12.74       14.35      0.84 o 
  -3   2   7       44.13       45.61      0.81 o 
  -2   2   7       10.47       15.92      0.51 o 
  -1   2   7       35.13       30.89      0.65 o 
   0   2   7      106.58      105.43      0.72 o 
   1   2   7        0.02        0.08      0.43 o 
   2   2   7       40.03       46.14      0.88 o 
   3   2   7       54.91       60.30      2.25 o 
   4   2   7        1.39        1.46      1.06 o 
   5   2   7       13.97       16.04      1.28 o 
 -10   3   7        7.42        7.64      1.34 o 
  -9   3   7        0.00       -0.22      1.12 o 
  -8   3   7        1.71        2.99      1.03 o 
  -7   3   7       36.69       34.27      1.05 o 
  -6   3   7      100.83       83.70      2.27 o 
  -5   3   7        8.45       12.05      1.66 o 
  -4   3   7       48.19       55.10      1.93 o 
  -3   3   7      223.32      227.68      3.88 o 
  -2   3   7      136.62      123.30      1.72 o 
  -1   3   7       15.21       17.66      0.38 o 
   0   3   7       45.97       55.72      0.62 o 
   1   3   7        7.78       11.69      0.50 o 
   2   3   7       42.90       44.36      0.71 o 
   3   3   7        6.49        6.27      0.99 o 
   4   3   7        8.23        7.32      1.19 o 
   5   3   7        2.46        4.25      1.37 o 
 -10   4   7       29.59       29.86      2.25 o 
  -9   4   7        3.04        5.87      1.14 o 
  -8   4   7       18.54       19.58      1.08 o 
  -7   4   7        4.11        1.47      0.76 o 
  -6   4   7      296.06      300.24      9.55 o 
  -5   4   7        9.59        6.90      1.85 o 
  -4   4   7       53.35       47.56      0.88 o 
  -3   4   7       47.18       39.10      0.70 o 
  -2   4   7        0.01        0.32      0.22 o 
  -1   4   7      116.60      118.41      1.21 o 
   0   4   7       31.34       39.46      0.95 o 
   1   4   7        0.29        1.96      0.38 o 
   2   4   7        4.59        4.88      0.93 o 
   3   4   7        6.17        5.18      1.07 o 
   4   4   7       12.08       10.58      1.31 o 
 -10   5   7        6.91        5.23      1.89 o 
  -9   5   7       10.97       11.36      2.23 o 
  -8   5   7       19.80       18.40      2.20 o 
  -7   5   7        7.51        5.41      0.74 o 
  -6   5   7       29.80       29.82      0.73 o 
  -5   5   7      269.37      235.80      3.71 o 
  -4   5   7       98.61       94.51      0.89 o 
  -3   5   7      320.56      287.72      7.25 o 
  -2   5   7        2.50        2.65      0.43 o 
  -1   5   7      105.91      110.21      1.76 o 
   0   5   7       92.26       86.65      0.99 o 
   1   5   7        2.80        3.56      0.51 o 
   2   5   7        0.01        0.00      0.97 o 
   3   5   7        8.55        9.25      1.19 o 
 -10   6   7       11.70       15.32      2.48 o 
  -9   6   7        6.95       10.96      2.36 o 
  -8   6   7       74.07       82.28      2.85 o 
  -7   6   7        0.09        0.80      2.09 o 
  -6   6   7       96.94       90.22      2.11 o 
  -5   6   7        7.11        8.14      0.34 o 
  -4   6   7        8.91        7.91      0.27 o 
  -3   6   7        1.27        1.37      0.42 o 
  -2   6   7        5.22        5.09      0.56 o 
  -1   6   7        0.10        0.22      0.70 o 
   0   6   7        2.01        2.53      0.65 o 
   1   6   7        9.35        5.29      1.02 o 
   2   6   7        0.26        0.38      1.13 o 
  -9   7   7        1.89        2.55      2.29 o 
  -8   7   7        0.11        0.59      1.82 o 
  -7   7   7        5.38        5.07      2.13 o 
  -6   7   7       34.11       38.38      1.00 o 
  -5   7   7       86.07       91.05      1.61 o 
  -4   7   7        1.37        2.35      0.47 o 
  -3   7   7       22.80       22.85      0.71 o 
  -2   7   7       10.34        8.74      0.77 o 
  -1   7   7      123.37      124.70      4.68 o 
   0   7   7        1.40        3.85      1.48 o 
   1   7   7        0.87        0.62      2.01 o 
  -8   8   7        6.47        6.57      2.06 o 
  -7   8   7        0.11        1.54      2.40 o 
  -6   8   7       15.09       13.29      2.44 o 
  -5   8   7        0.48        0.29      1.11 o 
  -4   8   7       45.01       44.86      1.42 o 
  -3   8   7       22.05       25.55      1.40 o 
  -2   8   7        0.19        0.55      1.04 o 
  -1   8   7        9.59       10.47      2.80 o 
  -7   9   7        0.18       -0.04      2.55 o 
  -6   9   7        0.01       -0.18      2.02 o 
  -5   9   7        0.52        0.19      1.99 o 
  -4   9   7        6.79        5.65      1.27 o 
  -3   9   7       10.28       12.87      1.21 o 
   0 -12   8       53.52       59.12      2.61 o 
   1 -12   8       77.21       85.33      3.18 o 
   2 -12   8       30.19       29.07      2.37 o 
   3 -12   8        0.01       -0.29      2.40 o 
   4 -12   8        4.15        3.14      2.35 o 
   5 -12   8        1.58        0.74      2.37 o 
  -2 -11   8        0.46        1.18      2.10 o 
  -1 -11   8        6.57        5.54      2.01 o 
   0 -11   8       49.63       64.26      2.90 o 
   1 -11   8       72.70       65.31      2.71 o 
   2 -11   8       13.08       13.96      2.38 o 
   3 -11   8        2.97        3.63      1.71 o 
   4 -11   8       13.20       14.04      2.22 o 
   5 -11   8        4.83        6.88      1.91 o 
   6 -11   8        2.54        2.28      2.07 o 
  -3 -10   8        6.54        6.05      2.15 o 
  -2 -10   8        9.36       12.46      1.98 o 
  -1 -10   8        5.66        6.84      1.76 o 
   0 -10   8        5.65        6.15      2.13 o 
   1 -10   8        0.29        1.27      1.70 o 
   2 -10   8      126.53      126.47      3.12 o 
   3 -10   8       17.56       16.46      1.89 o 
   4 -10   8        9.61       11.17      1.96 o 
   5 -10   8        3.76        1.31      1.78 o 
   6 -10   8        3.66        1.68      2.14 o 
   7 -10   8        3.92        4.61      2.29 o 
  -5  -9   8       14.58       14.43      2.45 o 
  -4  -9   8        6.94        7.28      2.11 o 
  -3  -9   8        0.08       -0.47      1.65 o 
  -2  -9   8        5.84        8.31      2.06 o 
  -1  -9   8       38.59       41.20      2.39 o 
   0  -9   8       43.05       49.02      2.35 o 
   1  -9   8      208.31      226.67      3.62 o 
   2  -9   8       58.23       57.98      2.57 o 
   3  -9   8        7.38        6.44      1.97 o 
   4  -9   8       11.24       10.60      2.07 o 
   5  -9   8       26.70       26.20      2.32 o 
   6  -9   8       39.81       38.53      2.30 o 
   7  -9   8        2.17        2.58      1.98 o 
  -6  -8   8        3.78        3.31      1.50 o 
  -5  -8   8        1.37        3.13      2.01 o 
  -4  -8   8        2.84        2.01      1.97 o 
  -3  -8   8        5.55        4.29      1.80 o 
  -2  -8   8        0.09        0.36      1.93 o 
  -1  -8   8      177.85      178.27      3.21 o 
   0  -8   8        0.24       -0.49      1.89 o 
   1  -8   8      473.44      476.59      4.47 o 
   2  -8   8       70.41       72.32      2.53 o 
   3  -8   8        3.05        1.64      1.78 o 
   4  -8   8        1.21        2.12      1.93 o 
   5  -8   8       18.40       22.23      1.39 o 
   6  -8   8       10.40        9.19      1.92 o 
   7  -8   8        0.00       -0.27      1.81 o 
  -6  -7   8       16.06       12.17      1.58 o 
  -5  -7   8       25.07       28.46      2.25 o 
  -4  -7   8       24.30       27.71      1.99 o 
  -3  -7   8       31.54       32.78      2.08 o 
  -2  -7   8      407.92      391.30      3.88 o 
  -1  -7   8       57.00       63.21      2.05 o 
   0  -7   8        1.45        1.21      1.71 o 
   1  -7   8       39.52       36.31      1.65 o 
   2  -7   8       45.73       46.46      2.01 o 
   3  -7   8       57.36       52.44      1.95 o 
   4  -7   8        0.96        1.21      1.19 o 
   5  -7   8       65.91       63.51      2.27 o 
   6  -7   8        7.58       11.87      1.72 o 
   7  -7   8        0.28        0.27      1.48 o 
   8  -7   8        0.53       -0.74      1.27 o 
  -7  -6   8      165.74      181.54      3.73 o 
  -6  -6   8        4.53        6.96      1.35 o 
  -5  -6   8       13.44       21.69      2.04 o 
  -4  -6   8        1.17        2.11      1.59 o 
  -3  -6   8       10.98       14.33      1.89 o 
  -2  -6   8      407.06      384.82      3.83 o 
  -1  -6   8      128.34      114.27      2.53 o 
   0  -6   8      135.01      139.93      2.54 o 
   1  -6   8      559.67      532.25      4.14 o 
   2  -6   8       70.17       70.25      2.53 o 
   3  -6   8       73.12       75.11      1.98 o 
   4  -6   8       25.67       24.20      1.01 o 
   5  -6   8      206.43      193.21      1.72 o 
   6  -6   8       20.82       20.31      1.59 o 
   7  -6   8        0.11        0.19      1.08 o 
  -8  -5   8        0.30        0.27      1.49 o 
  -7  -5   8        4.85        5.58      1.97 o 
  -6  -5   8        1.34        2.78      1.24 o 
  -5  -5   8       36.51       37.20      2.04 o 
  -4  -5   8       34.07       30.03      2.03 o 
  -3  -5   8       75.33       74.61      2.26 o 
  -2  -5   8      236.97      229.98      3.00 o 
  -1  -5   8        4.55        3.45      1.13 o 
   0  -5   8      567.68      593.96     18.53 o 
   1  -5   8      285.88      287.11      8.82 o 
   2  -5   8        4.07        6.59      0.85 o 
   3  -5   8       31.76       30.74      0.97 o 
   4  -5   8        3.55        4.50      0.77 o 
   5  -5   8        3.73        2.87      0.76 o 
   6  -5   8        9.98        8.71      1.06 o 
   7  -5   8       22.40       22.71      2.56 o 
  -8  -4   8        0.01        0.18      1.10 o 
  -7  -4   8      508.85      535.67     12.21 o 
  -6  -4   8      110.03       96.23      4.95 o 
  -5  -4   8       55.98       66.49      2.04 o 
  -4  -4   8        0.52        0.22      1.16 o 
  -3  -4   8        6.51        7.13      1.39 o 
  -2  -4   8       10.39       14.14      1.19 o 
  -1  -4   8        6.01        4.85      0.94 o 
   0  -4   8        0.81        0.65      0.82 o 
   1  -4   8       58.12       51.20      1.05 o 
   2  -4   8        0.02        0.64      0.66 o 
   3  -4   8      426.72      423.95      8.71 o 
   4  -4   8       29.53       27.84      0.76 o 
   5  -4   8      133.34      116.94      1.64 o 
   6  -4   8        5.06        1.84      0.85 o 
   7  -4   8        6.26        4.62      1.48 o 
  -9  -3   8        1.94        1.60      1.17 o 
  -8  -3   8        3.51        3.20      1.03 o 
  -7  -3   8      165.14      163.03      2.17 o 
  -6  -3   8        0.12        0.57      1.05 o 
  -5  -3   8       52.34       43.68      1.06 o 
  -4  -3   8      112.87      109.13      2.32 o 
  -3  -3   8       12.84        8.15      0.97 o 
  -2  -3   8     1068.72     1064.79     34.71 o 
  -1  -3   8      311.12      312.41     13.84 o 
   0  -3   8      109.28      115.29      1.77 o 
   1  -3   8       18.62       23.17      0.67 o 
   2  -3   8        1.59        2.39      0.58 o 
   3  -3   8        9.83        9.27      0.52 o 
   4  -3   8        1.28        0.91      0.33 o 
   5  -3   8       19.78       20.01      0.91 o 
   6  -3   8        0.09        0.43      1.29 o 
   7  -3   8       33.53       34.62      1.82 o 
  -9  -2   8       13.71       14.25      1.58 o 
  -8  -2   8       10.88       11.57      0.91 o 
  -7  -2   8       34.15       41.25      1.13 o 
  -6  -2   8       91.22       91.12      2.50 o 
  -5  -2   8      589.79      594.06      4.12 o 
  -4  -2   8        3.42        5.57      1.55 o 
  -3  -2   8      207.73      194.06      6.57 o 
  -2  -2   8      181.15      181.43      8.27 o 
  -1  -2   8        5.41        5.70      0.51 o 
   0  -2   8        2.13        1.46      0.46 o 
   1  -2   8        2.95        3.51      0.45 o 
   2  -2   8       19.36       19.93      0.49 o 
   3  -2   8       51.96       54.04      0.71 o 
   4  -2   8       47.25       47.46      0.85 o 
   5  -2   8       40.90       43.91      0.90 o 
   6  -2   8        8.91        7.55      1.51 o 
   7  -2   8       51.80       49.96      2.27 o 
 -10  -1   8        5.23        7.93      1.85 o 
  -9  -1   8        4.29        2.70      0.82 o 
  -8  -1   8       21.81       21.92      0.86 o 
  -7  -1   8      308.73      324.41      4.06 o 
  -6  -1   8      203.11      183.99      2.34 o 
  -5  -1   8        1.07        1.36      0.62 o 
  -4  -1   8       17.05       19.75      0.84 o 
  -3  -1   8      145.71      144.37      1.44 o 
  -2  -1   8      144.09      131.71      3.04 o 
  -1  -1   8      295.46      298.23      2.15 o 
   0  -1   8       55.94       59.94      0.57 o 
   1  -1   8       22.26       23.20      0.47 o 
   2  -1   8        8.06        6.71      0.41 o 
   3  -1   8       62.72       60.48      0.71 o 
   4  -1   8       39.58       36.55      1.14 o 
   5  -1   8        1.22        0.53      1.51 o 
   6  -1   8       11.44       12.65      1.26 o 
 -10   0   8        0.31        1.06      1.26 o 
  -9   0   8       11.29       13.45      1.32 o 
  -8   0   8      121.80      131.17      1.42 o 
  -7   0   8      113.49       94.32      2.49 o 
  -6   0   8        6.27        4.61      1.13 o 
  -5   0   8     1046.95      999.50      9.84 o 
  -4   0   8      179.89      156.31      1.83 o 
  -3   0   8       62.13       51.30      1.34 o 
  -2   0   8      243.10      252.97      4.71 o 
  -1   0   8       39.49       37.79      0.58 o 
   0   0   8        7.41        7.42      0.46 o 
   1   0   8       10.36        8.35      0.41 o 
   2   0   8       22.17       22.25      0.50 o 
   3   0   8        0.05       -0.05      0.37 o 
   4   0   8       78.90       82.82      1.47 o 
   5   0   8        2.76        2.35      1.15 o 
   6   0   8        3.23        4.29      1.37 o 
 -10   1   8        9.04        8.52      1.43 o 
  -9   1   8       48.09       41.90      1.48 o 
  -8   1   8        0.01        0.15      1.09 o 
  -7   1   8        0.08        1.20      0.92 o 
  -6   1   8        3.50        6.96      1.14 o 
  -5   1   8      374.47      368.51      2.84 o 
  -4   1   8      244.17      241.68     14.75 o 
  -3   1   8       78.74       74.85      1.52 o 
  -2   1   8        8.71        8.82      0.55 o 
  -1   1   8      150.36      151.03      1.36 o 
   0   1   8        9.32       13.22      0.56 o 
   1   1   8      117.31      117.57      1.26 o 
   2   1   8        1.40        1.70      0.39 o 
   3   1   8       24.34       26.55      0.93 o 
   4   1   8       29.74       27.85      1.23 o 
   5   1   8        1.89        1.92      1.23 o 
 -10   2   8        1.33        1.46      1.27 o 
  -9   2   8       10.37       12.94      1.14 o 
  -8   2   8       13.23       12.07      1.07 o 
  -7   2   8      280.21      290.96      6.20 o 
  -6   2   8     1202.64     1147.68      7.57 o 
  -5   2   8       11.39       14.22      1.87 o 
  -4   2   8       17.42       16.09      1.48 o 
  -3   2   8       88.52       97.53      1.01 o 
  -2   2   8      138.59      143.15      2.13 o 
  -1   2   8       45.92       47.61      0.77 o 
   0   2   8       58.12       63.02      0.67 o 
   1   2   8       23.15       27.65      0.58 o 
   2   2   8       92.15       98.00      1.01 o 
   3   2   8        0.26       -0.33      0.97 o 
   4   2   8        7.09        8.02      1.15 o 
 -10   3   8        0.47        0.32      1.25 o 
  -9   3   8       18.67       19.72      1.19 o 
  -8   3   8        5.98        8.48      0.99 o 
  -7   3   8       62.04       68.25      1.15 o 
  -6   3   8        4.27        5.25      2.12 o 
  -5   3   8      123.00      111.99      2.63 o 
  -4   3   8       45.30       39.04      1.72 o 
  -3   3   8        0.22        0.32      0.60 o 
  -2   3   8        4.17        4.23      0.56 o 
  -1   3   8       18.41       14.40      0.37 o 
   0   3   8        5.37        3.64      0.46 o 
   1   3   8      108.56      130.94      0.88 o 
   2   3   8        7.78        8.23      0.74 o 
   3   3   8       11.90       11.75      1.08 o 
   4   3   8        5.88        7.00      1.18 o 
 -10   4   8        3.02        3.69      1.23 o 
  -9   4   8        0.07        1.01      0.99 o 
  -8   4   8        1.72       -0.62      2.04 o 
  -7   4   8        2.10        3.58      1.58 o 
  -6   4   8      358.25      370.16      4.06 o 
  -5   4   8      727.90      718.46      5.35 o 
  -4   4   8      415.65      418.80      4.94 o 
  -3   4   8      249.04      256.97      3.33 o 
  -2   4   8      188.43      186.16      2.52 o 
  -1   4   8       11.23        9.58      0.41 o 
   0   4   8        0.01        0.12      0.48 o 
   1   4   8        1.90        0.70      0.48 o 
   2   4   8        8.95        9.84      0.98 o 
   3   4   8        1.74        2.74      1.10 o 
 -10   5   8       12.23       20.41      2.60 o 
  -9   5   8       19.81       18.09      2.02 o 
  -8   5   8       13.55       17.15      1.89 o 
  -7   5   8       21.08       20.42      2.15 o 
  -6   5   8      130.70      132.27      2.99 o 
  -5   5   8       14.96       14.59      0.72 o 
  -4   5   8        1.98        1.43      0.76 o 
  -3   5   8        0.00        0.19      0.64 o 
  -2   5   8        0.52        0.49      0.27 o 
  -1   5   8       17.69       16.10      0.59 o 
   0   5   8        0.37        0.48      0.69 o 
   1   5   8        7.19        5.04      0.79 o 
   2   5   8       15.87       15.80      1.10 o 
  -9   6   8        1.77        1.95      1.97 o 
  -8   6   8        0.24        0.36      2.28 o 
  -7   6   8        1.14        2.08      2.19 o 
  -6   6   8       24.77       28.49      2.35 o 
  -5   6   8       40.17       37.85      0.88 o 
  -4   6   8      197.97      196.01      3.46 o 
  -3   6   8        0.16        0.26      0.76 o 
  -2   6   8       49.68       45.41      1.39 o 
  -1   6   8        4.92        3.69      1.17 o 
   0   6   8        0.01        0.13      1.26 o 
   1   6   8       17.31       22.25      2.39 o 
  -9   7   8       23.74       29.62      2.67 o 
  -8   7   8        0.00        0.01      2.44 o 
  -7   7   8        4.06        5.36      1.96 o 
  -6   7   8       40.62       41.37      2.31 o 
  -5   7   8       43.87       43.04      2.62 o 
  -4   7   8       26.69       29.09      1.20 o 
  -3   7   8       23.54       25.36      1.28 o 
  -2   7   8       12.69       11.77      1.24 o 
  -1   7   8        3.62        2.99      1.33 o 
  -8   8   8        0.14       -0.74      2.57 o 
  -7   8   8        0.61        1.83      2.16 o 
  -6   8   8       19.75       20.15      2.70 o 
  -5   8   8        0.62        0.63      2.43 o 
  -4   8   8       33.27       35.28      1.34 o 
  -3   8   8        1.57       -0.25      1.21 o 
   1 -12   9       22.22       15.86      2.63 o 
   2 -12   9       13.71       15.29      2.12 o 
   3 -12   9        1.18        1.54      2.04 o 
   4 -12   9        0.02        0.38      2.34 o 
  -2 -11   9       12.61       15.60      2.15 o 
  -1 -11   9       10.09       12.26      2.42 o 
   0 -11   9       80.97       79.07      2.81 o 
   1 -11   9        0.04        0.58      2.06 o 
   2 -11   9        0.70        0.70      2.13 o 
   3 -11   9        0.45       -0.45      2.11 o 
   4 -11   9        1.98        0.74      2.04 o 
   5 -11   9        0.10       -0.18      2.02 o 
  -3 -10   9        6.57        7.83      2.05 o 
  -2 -10   9        1.25        0.35      2.00 o 
  -1 -10   9        4.52        4.42      2.21 o 
   0 -10   9       34.13       33.56      2.49 o 
   1 -10   9      146.68      156.09      3.43 o 
   2 -10   9       16.28       12.75      1.77 o 
   3 -10   9       13.46       12.82      1.77 o 
   5 -10   9       40.88       39.54      2.64 o 
   6 -10   9        1.74        2.54      2.26 o 
  -4  -9   9        4.46        5.25      1.90 o 
  -3  -9   9        0.26       -0.33      2.01 o 
  -2  -9   9       33.21       32.55      2.17 o 
  -1  -9   9        0.04        0.25      1.89 o 
   0  -9   9      316.51      337.28      4.01 o 
   1  -9   9      128.22      119.30      2.84 o 
   2  -9   9       41.33       42.32      2.32 o 
   3  -9   9        2.67        3.53      1.79 o 
   4  -9   9        9.42       10.52      2.14 o 
   5  -9   9        0.65        0.18      2.10 o 
   6  -9   9        3.52        2.22      2.15 o 
  -5  -8   9       30.72       35.55      2.34 o 
  -4  -8   9        7.78        5.59      1.79 o 
  -3  -8   9       12.81       12.84      1.94 o 
  -2  -8   9        1.62        2.47      1.52 o 
  -1  -8   9       16.78       14.56      2.14 o 
   0  -8   9      117.34      116.62      2.88 o 
   1  -8   9        8.11        5.94      2.11 o 
   2  -8   9      134.28      124.38      2.68 o 
   3  -8   9       16.71       15.02      1.92 o 
   4  -8   9        9.91       11.88      1.80 o 
   5  -8   9       16.75       20.21      2.16 o 
   6  -8   9        0.38        0.34      1.86 o 
   7  -8   9       11.49       12.16      1.87 o 
  -6  -7   9       32.17       37.41      1.70 o 
  -5  -7   9        0.14       -0.19      2.03 o 
  -4  -7   9        0.37       -0.10      1.98 o 
  -3  -7   9       16.96       14.15      2.06 o 
  -2  -7   9       33.59       35.56      2.17 o 
  -1  -7   9       66.14       72.11      2.46 o 
   0  -7   9      490.45      475.25      4.43 o 
   1  -7   9      610.37      613.62      4.85 o 
   2  -7   9      329.18      327.62      3.71 o 
   3  -7   9       19.93       18.32      1.93 o 
   4  -7   9       12.97       15.51      1.27 o 
   5  -7   9       11.91       10.31      1.72 o 
   6  -7   9        5.91        4.29      1.54 o 
   7  -7   9        0.26        0.86      1.23 o 
  -7  -6   9       24.02       20.32      2.17 o 
  -6  -6   9        0.50       -0.71      1.37 o 
  -5  -6   9       78.61       82.32      2.74 o 
  -4  -6   9       67.11       66.52      2.53 o 
  -3  -6   9       74.01       84.56      2.48 o 
  -2  -6   9       53.41       58.08      2.14 o 
  -1  -6   9      142.51      146.67      2.60 o 
   0  -6   9        9.01       11.87      1.48 o 
   1  -6   9      454.20      423.45      4.01 o 
   2  -6   9       16.01       13.47      1.93 o 
   3  -6   9        2.63        4.21      1.49 o 
   4  -6   9        0.03        0.59      0.98 o 
   5  -6   9       13.92       13.51      1.51 o 
   6  -6   9        9.94        8.36      1.20 o 
   7  -6   9        2.61        1.24      2.43 o 
  -8  -5   9       23.21       23.50      1.32 o 
  -7  -5   9        0.45        1.05      2.15 o 
  -6  -5   9       78.82       82.64      1.87 o 
  -5  -5   9       39.47       41.97      2.59 o 
  -4  -5   9        0.34       -0.11      1.72 o 
  -3  -5   9       40.30       46.34      2.09 o 
  -2  -5   9        8.58        8.93      1.79 o 
  -1  -5   9       68.34       64.72      2.18 o 
   0  -5   9       12.73       14.61      1.64 o 
   1  -5   9        7.15        7.97      1.00 o 
   2  -5   9      971.38      957.61     17.94 o 
   3  -5   9        8.55        9.51      1.12 o 
   4  -5   9       36.92       37.56      0.93 o 
   5  -5   9       23.67       21.40      1.18 o 
   6  -5   9        3.14        2.70      0.98 o 
   7  -5   9        0.49        2.28      2.41 o 
  -8  -4   9        6.23        6.18      1.38 o 
  -7  -4   9        9.76       10.32      2.21 o 
  -6  -4   9       22.65       23.31      1.55 o 
  -5  -4   9      127.22      126.95      3.32 o 
  -4  -4   9       30.28       34.96      2.01 o 
  -3  -4   9      119.70      109.13      2.54 o 
  -2  -4   9      196.75      200.63      2.88 o 
  -1  -4   9       95.28       88.67      1.95 o 
   0  -4   9      125.01      130.85      2.26 o 
   1  -4   9       94.67       88.45      2.00 o 
   2  -4   9      362.46      387.47      4.56 o 
   3  -4   9       21.55       24.40      1.17 o 
   4  -4   9        8.20        9.42      0.52 o 
   5  -4   9        5.14        3.48      0.89 o 
   6  -4   9       10.87       13.79      2.38 o 
  -9  -3   9        2.74        1.05      2.01 o 
  -8  -3   9        5.57        6.90      1.15 o 
  -7  -3   9       32.60       33.39      0.89 o 
  -6  -3   9      122.85      116.93      2.63 o 
  -5  -3   9       10.42       13.32      1.11 o 
  -4  -3   9       82.13       85.62      2.16 o 
  -3  -3   9       73.72       71.34      2.09 o 
  -2  -3   9        0.01        0.22      1.41 o 
  -1  -3   9       35.42       32.10      1.06 o 
   0  -3   9        0.41        0.15      0.57 o 
   1  -3   9      733.05      701.76      8.95 o 
   2  -3   9       18.44       20.86      0.69 o 
   3  -3   9        0.97        0.70      0.53 o 
   4  -3   9       26.83       25.10      0.45 o 
   5  -3   9       38.80       40.36      1.03 o 
   6  -3   9       28.81       29.31      1.64 o 
  -9  -2   9        2.64        2.34      1.21 o 
  -8  -2   9        3.65        3.24      0.80 o 
  -7  -2   9       13.85       21.76      0.74 o 
  -6  -2   9       26.13       27.02      0.88 o 
  -5  -2   9        6.11        5.91      0.78 o 
  -4  -2   9       23.58       19.86      0.96 o 
  -3  -2   9      394.18      395.48      5.59 o 
  -2  -2   9      585.39      553.68      4.54 o 
  -1  -2   9      102.76       93.92      0.96 o 
   0  -2   9       72.87       80.67      1.26 o 
   1  -2   9       68.15       70.76      0.92 o 
   2  -2   9      256.28      239.84      1.87 o 
   3  -2   9      157.29      166.83      1.44 o 
   4  -2   9        1.03        1.27      0.62 o 
   5  -2   9       17.41       14.63      1.48 o 
   6  -2   9        0.19       -0.64      1.54 o 
  -9  -1   9        0.23        0.95      1.26 o 
  -8  -1   9        0.06        0.82      0.64 o 
  -7  -1   9      264.12      276.37      1.08 o 
  -6  -1   9       18.86       24.99      0.46 o 
  -5  -1   9       95.93      107.06      0.89 o 
  -4  -1   9      123.45      134.05      1.80 o 
  -3  -1   9       79.83       69.97      1.83 o 
  -2  -1   9       13.94       11.79      0.44 o 
  -1  -1   9       11.84       11.42      0.47 o 
   0  -1   9       53.26       51.09      0.78 o 
   1  -1   9      243.95      260.70      1.16 o 
   2  -1   9      135.76      144.63      1.20 o 
   3  -1   9      192.34      201.45      1.83 o 
   4  -1   9       12.55       13.54      1.12 o 
   5  -1   9       32.55       28.35      1.29 o 
 -10   0   9        1.64        0.59      1.44 o 
  -9   0   9        9.63        8.08      1.93 o 
  -8   0   9       24.55       24.09      1.21 o 
  -7   0   9       94.44       81.40      1.50 o 
  -6   0   9       22.39       16.91      0.98 o 
  -5   0   9       32.15       34.38      0.83 o 
  -4   0   9      116.29      118.59      0.83 o 
  -3   0   9       29.62       27.89      0.59 o 
  -2   0   9      331.88      306.32      3.79 o 
  -1   0   9       52.80       53.15      0.96 o 
   0   0   9      178.44      177.95      1.54 o 
   1   0   9       26.26       21.67      0.59 o 
   2   0   9        8.50       13.06      0.53 o 
   3   0   9        0.02       -0.15      0.46 o 
   4   0   9       21.15       18.11      1.17 o 
   5   0   9       12.48       12.35      1.30 o 
 -10   1   9        8.29       10.00      1.44 o 
  -9   1   9       33.55       42.26      1.50 o 
  -8   1   9       13.21       15.29      1.08 o 
  -7   1   9      147.89      136.18      3.08 o 
  -6   1   9      225.92      225.57      1.72 o 
  -5   1   9       46.71       37.84      0.51 o 
  -4   1   9       49.14       39.35      0.54 o 
  -3   1   9      170.48      162.68      4.66 o 
  -2   1   9      257.39      271.17      5.03 o 
  -1   1   9       59.79       57.04      0.87 o 
   0   1   9        0.49        1.16      0.58 o 
   1   1   9       30.12       26.29      0.61 o 
   2   1   9      101.69       94.58      1.98 o 
   3   1   9      253.20      282.93      2.32 o 
   4   1   9        0.54        1.15      1.08 o 
 -10   2   9        2.73        1.11      1.27 o 
  -9   2   9        6.14        6.09      1.18 o 
  -8   2   9        0.01       -0.23      0.94 o 
  -7   2   9       38.57       39.85      1.02 o 
  -6   2   9        2.43        4.12      1.74 o 
  -5   2   9       34.27       38.56      2.18 o 
  -4   2   9       26.58       24.26      1.93 o 
  -3   2   9       12.56       14.87      0.88 o 
  -2   2   9       30.58       34.55      0.77 o 
  -1   2   9       32.55       32.22      0.79 o 
   0   2   9       41.53       44.82      0.84 o 
   1   2   9       10.00       15.66      0.58 o 
   2   2   9        5.88        6.81      0.73 o 
   3   2   9       48.30       45.83      1.32 o 
   4   2   9        4.46        3.99      1.11 o 
 -10   3   9        0.92        0.68      2.15 o 
  -9   3   9        9.53       12.04      1.15 o 
  -8   3   9        1.15        1.05      0.87 o 
  -7   3   9       57.49       49.41      2.54 o 
  -6   3   9      224.22      223.91      3.52 o 
  -5   3   9     1056.82     1080.87      6.54 o 
  -4   3   9       61.83       61.56      2.15 o 
  -3   3   9       56.76       53.35      1.68 o 
  -2   3   9      175.57      173.53      3.17 o 
  -1   3   9       32.76       32.07      0.80 o 
   0   3   9        5.40        5.83      0.52 o 
   1   3   9        1.26        3.54      0.70 o 
   2   3   9        1.56        1.69      0.95 o 
   3   3   9       22.55       19.97      2.00 o 
 -10   4   9        1.33        0.96      2.31 o 
  -9   4   9       31.91       41.18      2.29 o 
  -8   4   9       15.27       20.07      2.10 o 
  -7   4   9       22.92       20.28      2.26 o 
  -6   4   9        5.42        6.32      2.10 o 
  -5   4   9       21.22       24.60      2.34 o 
  -4   4   9        1.21        2.19      0.62 o 
  -3   4   9       23.01       22.65      0.97 o 
  -2   4   9        2.21        1.72      0.76 o 
  -1   4   9        4.44        5.37      0.75 o 
   0   4   9       26.45       24.87      1.16 o 
   1   4   9       25.95       24.14      1.19 o 
   2   4   9        2.72        1.71      1.62 o 
  -9   5   9        0.33        0.53      2.00 o 
  -8   5   9       18.93       25.66      2.21 o 
  -7   5   9       12.79       10.23      1.84 o 
  -6   5   9       78.08       73.91      2.91 o 
  -5   5   9      167.21      173.71      3.36 o 
  -4   5   9       33.80       34.71      0.98 o 
  -3   5   9       45.43       42.18      2.98 o 
  -2   5   9       12.44       17.75      1.15 o 
  -1   5   9       11.05        9.91      1.18 o 
   0   5   9        8.22        6.65      1.22 o 
   1   5   9        1.08        1.79      1.66 o 
  -9   6   9        8.44        8.45      2.38 o 
  -8   6   9        4.00        2.26      2.38 o 
  -7   6   9        5.06        4.09      2.39 o 
  -6   6   9       25.93       25.24      2.59 o 
  -5   6   9      185.76      189.87      3.48 o 
  -4   6   9        6.55        6.04      0.92 o 
  -3   6   9        0.00       -0.19      0.96 o 
  -2   6   9        0.14        0.03      1.04 o 
  -1   6   9        0.18       -0.32      1.25 o 
  -8   7   9        0.08        0.07      2.60 o 
  -6   7   9       78.93       85.06      2.95 o 
  -5   7   9       38.35       38.18      2.45 o 
  -4   7   9        1.69        0.84      2.40 o 
  -3   7   9       32.57       33.94      3.41 o 
  -2   7   9        7.26        8.71      1.91 o 
  -1 -11  10        0.02        0.42      2.08 o 
   0 -11  10        8.47       10.36      2.00 o 
   1 -11  10        1.85        0.36      2.26 o 
   2 -11  10        7.81        8.59      2.12 o 
   3 -11  10        0.78        1.10      2.26 o 
   4 -11  10       19.59       21.48      2.44 o 
  -3 -10  10       40.83       42.11      2.48 o 
  -2 -10  10        0.01        0.62      2.26 o 
  -1 -10  10        9.31        7.83      2.17 o 
   0 -10  10        4.21        3.14      2.19 o 
   1 -10  10       38.32       35.60      2.23 o 
   2 -10  10        8.88        5.74      1.99 o 
   3 -10  10       13.19       13.59      2.02 o 
   4 -10  10        4.34        5.41      1.83 o 
   5 -10  10        1.46        2.27      2.35 o 
  -4  -9  10        0.02       -0.88      2.28 o 
  -3  -9  10       11.92       10.80      2.24 o 
  -2  -9  10        0.30       -0.45      1.91 o 
  -1  -9  10        2.53        3.77      1.78 o 
   0  -9  10       18.14       16.77      2.18 o 
   1  -9  10        0.35       -0.35      1.64 o 
   2  -9  10       20.85       22.92      1.90 o 
   3  -9  10        1.65        0.62      1.96 o 
   4  -9  10       11.46        9.32      2.21 o 
   5  -9  10        0.26       -0.34      1.91 o 
   6  -9  10        4.63        3.92      2.01 o 
  -5  -8  10        2.60        4.68      2.25 o 
  -4  -8  10       12.67       14.04      2.32 o 
  -3  -8  10       26.05       23.91      2.03 o 
  -2  -8  10       16.07       14.53      2.19 o 
  -1  -8  10       42.42       42.66      2.41 o 
   0  -8  10        2.18        2.82      1.76 o 
   1  -8  10       80.10       86.46      2.70 o 
   2  -8  10        2.15        5.92      1.85 o 
   3  -8  10        0.53        1.54      1.85 o 
   4  -8  10        3.08        5.29      2.04 o 
   5  -8  10        0.11       -0.44      1.80 o 
   6  -8  10        0.46        0.99      1.76 o 
  -6  -7  10        9.02        8.32      1.65 o 
  -5  -7  10        9.00        9.24      2.10 o 
  -4  -7  10       52.98       47.91      2.31 o 
  -3  -7  10       95.58       99.00      2.90 o 
  -2  -7  10        1.34        2.11      2.01 o 
  -1  -7  10        7.13        4.20      1.96 o 
   0  -7  10       31.07       24.79      1.85 o 
   1  -7  10       46.15       41.98      2.01 o 
   2  -7  10       37.77       32.34      2.05 o 
   3  -7  10        1.01        1.25      1.62 o 
   4  -7  10        8.87       10.66      1.87 o 
   5  -7  10        5.93        6.06      1.65 o 
   6  -7  10        1.84        2.21      1.45 o 
  -7  -6  10       36.28       37.09      2.65 o 
  -5  -6  10        1.87        3.14      1.96 o 
  -4  -6  10       40.20       34.04      2.35 o 
  -3  -6  10        8.86        8.54      1.74 o 
  -2  -6  10      128.98      126.53      2.69 o 
  -1  -6  10        4.06        5.87      1.87 o 
   0  -6  10      228.83      248.49      3.27 o 
   1  -6  10       39.10       39.64      2.11 o 
   2  -6  10       34.70       41.49      2.08 o 
   3  -6  10        4.27        5.55      1.58 o 
   4  -6  10       24.36       24.58      1.70 o 
   5  -6  10        0.27        0.12      1.30 o 
   6  -6  10        9.56        7.81      1.17 o 
  -7  -5  10       39.02       27.07      2.14 o 
  -6  -5  10       19.02       14.21      3.78 o 
  -5  -5  10       25.62       32.52      2.31 o 
  -4  -5  10      118.71      121.12      2.75 o 
  -3  -5  10       53.67       52.05      2.20 o 
  -2  -5  10        7.96       10.19      1.89 o 
  -1  -5  10      111.31      106.36      2.38 o 
   0  -5  10       25.57       22.31      1.72 o 
   1  -5  10       15.36       17.89      1.23 o 
   2  -5  10       33.98       25.27      1.82 o 
   3  -5  10       15.84       15.66      1.54 o 
   4  -5  10       29.82       29.98      1.53 o 
   5  -5  10       15.44       14.68      1.17 o 
   6  -5  10        2.33        1.12      2.40 o 
  -8  -4  10        4.49        3.85      2.08 o 
  -7  -4  10       21.47       18.28      2.72 o 
  -6  -4  10        0.48        0.35      1.19 o 
  -5  -4  10       57.45       53.72      1.68 o 
  -4  -4  10        0.16       -0.92      1.94 o 
  -3  -4  10        2.49        1.68      1.33 o 
  -2  -4  10       15.64       17.41      1.86 o 
  -1  -4  10       14.12       16.89      1.16 o 
   0  -4  10      588.17      556.38     11.20 o 
   1  -4  10      257.38      273.82      7.96 o 
   2  -4  10       62.58       66.62      1.16 o 
   3  -4  10      116.44      111.32      1.97 o 
   4  -4  10       43.01       44.32      0.85 o 
   5  -4  10        2.06        1.23      2.26 o 
   6  -4  10        4.08        3.48      2.47 o 
  -8  -3  10        0.87        0.32      1.31 o 
  -7  -3  10       10.56       10.65      0.93 o 
  -6  -3  10       26.86       24.51      1.02 o 
  -5  -3  10       26.62       20.93      1.95 o 
  -4  -3  10      213.60      179.97      2.19 o 
  -3  -3  10       99.95       99.99      2.53 o 
  -2  -3  10      314.70      294.70      3.54 o 
  -1  -3  10      302.58      303.52      1.57 o 
   0  -3  10      107.51      125.34      1.91 o 
   1  -3  10       24.01       19.52      0.72 o 
   2  -3  10      120.08      137.16      2.16 o 
   3  -3  10        0.03        0.31      0.59 o 
   4  -3  10        5.56        5.74      0.91 o 
   5  -3  10        7.99        7.94      2.34 o 
  -9  -2  10        0.85        0.78      1.34 o 
  -8  -2  10        4.47        5.81      1.30 o 
  -7  -2  10       36.48       41.18      0.90 o 
  -6  -2  10       44.79       45.48      0.94 o 
  -5  -2  10      226.68      224.10      1.90 o 
  -4  -2  10       62.56       78.54      0.94 o 
  -3  -2  10       29.74       34.85      1.04 o 
  -2  -2  10       11.39        8.75      0.59 o 
  -1  -2  10        2.22        5.25      0.57 o 
   0  -2  10       84.95       85.82      1.05 o 
   1  -2  10       38.35       36.78      0.73 o 
   2  -2  10      651.42      653.65      5.93 o 
   3  -2  10        4.07        4.15      1.06 o 
   4  -2  10       27.33       29.58      2.52 o 
   5  -2  10        4.03        4.78      2.33 o 
  -9  -1  10        4.52        3.44      1.36 o 
  -8  -1  10        8.94        9.88      1.44 o 
  -7  -1  10        0.43        0.48      1.02 o 
  -6  -1  10       18.68       15.29      0.65 o 
  -5  -1  10       44.08       44.33      0.79 o 
  -4  -1  10       91.47      103.01      0.90 o 
  -3  -1  10      291.77      314.58      1.44 o 
  -2  -1  10      108.29      104.11      0.72 o 
  -1  -1  10       92.87      103.90      1.82 o 
   0  -1  10       98.48       86.95      0.81 o 
   1  -1  10      110.60      109.88      1.01 o 
   2  -1  10       46.48       56.08      0.85 o 
   3  -1  10       52.16       56.63      2.56 o 
   4  -1  10        5.43        4.53      1.27 o 
  -9   0  10        2.05        1.64      1.21 o 
  -8   0  10       26.20       33.83      1.30 o 
  -7   0  10       34.99       40.89      1.16 o 
  -6   0  10       28.46       31.80      0.94 o 
  -5   0  10       53.33       48.20      0.98 o 
  -4   0  10      134.91      129.48      1.59 o 
  -3   0  10       12.13       10.42      0.64 o 
  -2   0  10       26.33       29.13      0.85 o 
  -1   0  10       31.95       28.00      1.23 o 
   0   0  10        0.00        0.14      0.51 o 
   1   0  10       44.08       44.39      0.77 o 
   2   0  10      322.24      344.60      2.42 o 
   3   0  10       52.06       48.45      1.30 o 
   4   0  10       12.78       13.85      1.14 o 
  -9   1  10        2.36        0.51      1.14 o 
  -8   1  10        8.30        7.20      0.97 o 
  -7   1  10       23.15       24.28      1.05 o 
  -6   1  10        2.75        2.98      0.46 o 
  -5   1  10        0.00        0.29      1.89 o 
  -4   1  10       26.10       31.61      0.70 o 
  -3   1  10       27.87       22.39      1.38 o 
  -2   1  10       39.72       39.30      0.86 o 
  -1   1  10       37.04       37.03      0.88 o 
   0   1  10       41.64       46.57      1.17 o 
   1   1  10       18.57       24.02      1.03 o 
   2   1  10      236.19      249.18      1.79 o 
   3   1  10        8.15        8.66      1.10 o 
  -9   2  10        2.21        1.46      1.94 o 
  -8   2  10        6.59        9.90      1.78 o 
  -7   2  10       32.12       36.39      2.27 o 
  -6   2  10       29.17       27.82      2.00 o 
  -5   2  10       17.59       18.51      1.89 o 
  -4   2  10      124.46      123.52      2.59 o 
  -3   2  10      196.20      209.45      7.97 o 
  -2   2  10       61.49       57.16      1.94 o 
  -1   2  10        4.31        4.95      0.71 o 
   0   2  10       12.57       10.21      0.95 o 
   1   2  10       74.07       79.84      1.22 o 
   2   2  10        1.39        2.96      1.66 o 
  -9   3  10        0.71        2.24      2.36 o 
  -8   3  10        7.89       12.39      2.17 o 
  -7   3  10       31.82       40.15      2.53 o 
  -6   3  10        8.89        8.06      1.96 o 
  -5   3  10       95.43       99.04      2.79 o 
  -4   3  10       39.56       38.52      2.09 o 
  -3   3  10       98.90      100.58      2.72 o 
  -2   3  10       27.52       24.84      0.93 o 
  -1   3  10       16.53       15.82      0.99 o 
   0   3  10       26.04       26.58      1.12 o 
   1   3  10       18.97       17.86      1.15 o 
   2   3  10       46.10       46.17      2.10 o 
  -9   4  10       17.28       23.28      2.64 o 
  -8   4  10        0.39        0.51      2.25 o 
  -7   4  10       15.92       18.60      1.94 o 
  -6   4  10        0.11        1.74      1.97 o 
  -5   4  10        0.09        0.52      1.90 o 
  -4   4  10      150.25      145.31      2.97 o 
  -3   4  10        3.33        2.18      0.88 o 
  -2   4  10       24.24       21.92      1.14 o 
  -1   4  10        9.97       12.00      1.05 o 
   0   4  10        3.61        3.55      1.10 o 
   1   4  10        5.86        4.15      1.68 o 
  -8   5  10        4.25        6.00      2.48 o 
  -7   5  10       19.17       22.66      2.58 o 
  -6   5  10        3.12        2.34      1.91 o 
  -5   5  10        1.18        0.52      2.25 o 
  -4   5  10       43.12       41.74      2.53 o 
  -3   5  10        2.63        4.14      0.96 o 
  -2   5  10        8.55        7.88      1.24 o 
  -1   5  10        4.05        2.40      1.20 o 
  -7   6  10        0.10        0.32      1.91 o 
  -6   6  10        8.73        5.23      1.96 o 
  -5   6  10       21.17       21.27      2.55 o 
  -4   6  10        7.18       10.07      2.14 o 
  -3   6  10        0.63       -0.47      2.14 o 
  -2   6  10       32.40       35.61      1.46 o 
   0 -11  11        2.25        3.19      2.26 o 
   1 -11  11        0.02        0.68      2.44 o 
   2 -11  11        1.44        0.10      2.21 o 
  -2 -10  11        1.16        1.44      2.21 o 
  -1 -10  11        3.30        4.62      1.80 o 
   0 -10  11        9.48        8.89      2.36 o 
   1 -10  11        1.64       -0.36      2.21 o 
   2 -10  11        0.51       -0.69      2.11 o 
   3 -10  11        3.94        3.65      2.16 o 
   4 -10  11        0.65       -0.03      2.27 o 
  -3  -9  11       14.00       14.60      2.32 o 
  -2  -9  11       12.42       11.71      2.17 o 
  -1  -9  11        2.55        0.73      1.66 o 
   0  -9  11        7.02        6.22      2.12 o 
   1  -9  11        6.36        6.49      2.12 o 
   2  -9  11        4.08        5.11      1.72 o 
   3  -9  11        0.14        0.61      1.73 o 
   4  -9  11        3.79        4.46      2.19 o 
  -4  -8  11        2.93        6.45      2.23 o 
  -3  -8  11        0.32        1.90      1.95 o 
  -2  -8  11        3.71        3.51      2.05 o 
  -1  -8  11        4.30        4.59      2.01 o 
   0  -8  11       21.92       17.96      2.17 o 
   1  -8  11        0.15        0.12      1.92 o 
   2  -8  11        2.83        5.27      1.88 o 
   3  -8  11        0.94        2.70      2.00 o 
   4  -8  11        4.75        7.99      1.93 o 
   5  -8  11        8.00       10.61      1.94 o 
  -5  -7  11        7.63        5.15      2.15 o 
  -4  -7  11       20.77       23.98      2.03 o 
  -3  -7  11      158.94      136.66      3.06 o 
  -2  -7  11       48.10       48.13      2.52 o 
  -1  -7  11       13.68       14.59      1.63 o 
   0  -7  11       32.16       34.62      1.93 o 
   1  -7  11        1.22        4.40      1.82 o 
   2  -7  11        0.21       -0.44      1.71 o 
   3  -7  11        2.41        1.27      1.92 o 
   4  -7  11        9.16        9.55      1.88 o 
   5  -7  11        5.94        6.61      1.66 o 
  -6  -6  11       10.96       10.53      1.54 o 
  -5  -6  11       46.27       44.72      2.59 o 
  -4  -6  11        0.23        2.45      2.02 o 
  -3  -6  11       74.42       84.49      2.85 o 
  -2  -6  11        4.84        7.03      1.74 o 
  -1  -6  11        1.43        0.31      1.42 o 
   0  -6  11        5.36        4.97      1.73 o 
   1  -6  11       17.29       16.22      1.89 o 
   2  -6  11       61.45       63.94      2.21 o 
   3  -6  11        5.02        4.38      1.63 o 
   4  -6  11        0.71        1.50      1.46 o 
   5  -6  11        1.79        2.09      1.15 o 
  -7  -5  11        3.18        2.41      1.43 o 
  -6  -5  11       30.45       17.70      1.89 o 
  -5  -5  11       21.82       18.32      1.97 o 
  -4  -5  11        0.06        0.21      1.83 o 
  -3  -5  11      139.58      136.56      3.03 o 
  -2  -5  11        1.74        5.80      1.94 o 
  -1  -5  11       27.55       34.35      2.00 o 
   0  -5  11        1.57        0.47      1.12 o 
   1  -5  11       76.78       73.74      2.20 o 
   2  -5  11       39.25       38.06      1.88 o 
   3  -5  11        3.43        4.18      1.42 o 
   4  -5  11       10.01       11.42      1.13 o 
   5  -5  11        4.53        4.40      2.43 o 
  -7  -4  11        2.72        4.81      1.30 o 
  -6  -4  11       18.11       18.83      1.40 o 
  -5  -4  11       17.37       12.68      1.20 o 
  -4  -4  11        4.77        5.19      2.02 o 
  -3  -4  11      409.31      348.49      4.08 o 
  -2  -4  11       82.37       84.22      1.55 o 
  -1  -4  11        2.98        2.11      0.78 o 
   0  -4  11       30.77       37.19      1.18 o 
   1  -4  11        0.06       -0.65      0.78 o 
   2  -4  11       59.05       51.01      1.20 o 
   3  -4  11        7.33        8.27      0.84 o 
   4  -4  11        3.14        3.69      1.03 o 
   5  -4  11        0.00        0.79      2.19 o 
  -8  -3  11        9.30       10.01      1.72 o 
  -7  -3  11       26.93       29.85      1.47 o 
  -6  -3  11       12.79       14.12      1.20 o 
  -5  -3  11        2.86        3.80      1.06 o 
  -4  -3  11       34.62       38.35      2.32 o 
  -3  -3  11       15.30       19.61      0.97 o 
  -2  -3  11       14.39       12.63      0.70 o 
  -1  -3  11       73.97       61.88      1.01 o 
   0  -3  11       47.57       45.02      0.96 o 
   1  -3  11      141.09      141.96      2.53 o 
   2  -3  11        3.73        4.38      0.77 o 
   3  -3  11        9.60        8.91      0.74 o 
   4  -3  11        2.59        2.35      2.11 o 
  -8  -2  11        0.31       -0.65      1.66 o 
  -7  -2  11        0.43        0.16      1.02 o 
  -6  -2  11        3.48        1.69      1.03 o 
  -5  -2  11       28.80       28.99      1.03 o 
  -4  -2  11      117.25      118.13      1.89 o 
  -3  -2  11      453.65      427.97     10.48 o 
  -2  -2  11       32.76       47.26      0.81 o 
  -1  -2  11       57.64       65.10      0.84 o 
   0  -2  11       17.92       21.61      0.82 o 
   1  -2  11        5.18        4.45      0.68 o 
   2  -2  11        3.67        4.43      0.97 o 
   4  -2  11       13.83       12.91      2.36 o 
  -8  -1  11        2.11        3.20      1.08 o 
  -7  -1  11       29.53       33.90      1.26 o 
  -6  -1  11        9.96       11.49      0.93 o 
  -5  -1  11       72.85       72.16      0.96 o 
  -4  -1  11        0.02        0.15      0.30 o 
  -3  -1  11       64.44       49.26      2.42 o 
  -2  -1  11        0.33        0.40      0.33 o 
  -1  -1  11       11.99       10.48      0.55 o 
   0  -1  11       39.24       39.39      0.79 o 
   1  -1  11        7.06        6.40      0.78 o 
   2  -1  11        1.39        1.66      0.92 o 
   3  -1  11       42.53       47.25      2.68 o 
  -9   0  11        0.45        1.80      2.03 o 
  -8   0  11        0.00        2.28      2.24 o 
  -7   0  11        0.70       -0.20      0.84 o 
  -6   0  11        1.54        0.74      0.59 o 
  -5   0  11       52.72       65.41      2.44 o 
  -4   0  11       44.31       44.09      0.96 o 
  -3   0  11        2.73        3.73      0.70 o 
  -2   0  11       57.04       59.91      1.04 o 
  -1   0  11       94.37       89.48      1.79 o 
   0   0  11       64.25       69.29      1.59 o 
   1   0  11       12.14       14.43      1.12 o 
   2   0  11        1.78        1.25      2.20 o 
   3   0  11        0.01        2.99      2.52 o 
  -9   1  11        9.92       10.87      2.28 o 
  -8   1  11        0.02        0.65      1.94 o 
  -7   1  11        6.37        8.53      2.14 o 
  -6   1  11        2.21        1.63      1.99 o 
  -5   1  11      132.92      131.85      3.05 o 
  -4   1  11        3.77        5.06      0.70 o 
  -3   1  11      188.93      182.10      3.54 o 
  -2   1  11        0.35        0.67      1.06 o 
  -1   1  11       29.79       33.95      1.75 o 
   0   1  11        5.77        5.21      1.16 o 
   1   1  11        5.74        3.60      1.15 o 
   2   1  11       30.12       35.81      1.86 o 
  -8   2  11        6.00        7.74      1.93 o 
  -7   2  11        0.00        0.65      1.62 o 
  -6   2  11       33.91       31.34      2.40 o 
  -5   2  11        7.86        5.88      1.96 o 
  -4   2  11       14.97       14.41      1.93 o 
  -3   2  11        0.50        0.87      1.13 o 
  -2   2  11       54.02       49.96      1.51 o 
  -1   2  11       27.10       26.94      1.40 o 
   0   2  11       42.76       43.59      1.22 o 
   1   2  11        0.01       -0.14      1.45 o 
  -8   3  11       10.85       12.59      2.11 o 
  -7   3  11       31.86       36.61      2.65 o 
  -6   3  11        5.66        5.46      2.21 o 
  -5   3  11       77.60       80.72      2.57 o 
  -3   3  11       90.35       92.09      2.62 o 
  -2   3  11        2.44        2.69      1.21 o 
  -1   3  11       18.37       18.49      1.24 o 
   0   3  11        0.07       -0.13      1.34 o 
  -8   4  11        1.52        2.67      2.10 o 
  -7   4  11        0.94        1.63      1.98 o 
  -5   4  11        7.88        9.48      2.20 o 
  -4   4  11       21.41       24.47      2.37 o 
  -3   4  11        1.80        1.73      1.85 o 
  -2   4  11       46.87       37.88      6.20 o 
  -1   4  11        1.38        1.19      1.07 o 
  -7   5  11        7.21        7.24      2.44 o 
  -6   5  11        0.65        0.07      1.89 o 
  -5   5  11        0.84       -0.47      2.32 o 
  -4   5  11        8.67        8.81      2.22 o 
  -3   5  11       36.21       31.74      2.37 o 
   0 -10  12        1.26        0.24      2.33 o 
   1 -10  12       38.01       39.95      2.44 o 
   2 -10  12        5.37        3.78      2.39 o 
  -2  -9  12       10.93        9.77      2.44 o 
  -1  -9  12        5.64        4.64      1.88 o 
   0  -9  12        0.39        1.33      1.76 o 
   1  -9  12        0.32        1.74      2.19 o 
   2  -9  12        3.49        3.91      2.16 o 
   3  -9  12        1.15        1.77      2.36 o 
  -4  -8  12       15.80        9.05      2.31 o 
  -3  -8  12        0.41        1.46      2.33 o 
  -2  -8  12       24.54       27.00      2.11 o 
  -1  -8  12       19.69       17.61      1.94 o 
   0  -8  12        0.13        1.22      1.73 o 
   1  -8  12        8.50        9.43      2.04 o 
   2  -8  12        0.89        1.04      2.04 o 
   3  -8  12        7.73        8.67      2.10 o 
   4  -8  12        2.76        2.59      2.08 o 
  -5  -7  12        0.46        1.78      1.99 o 
  -4  -7  12       32.12       29.84      2.23 o 
  -3  -7  12        0.64        1.48      2.17 o 
  -2  -7  12       21.38       28.69      2.40 o 
  -1  -7  12        1.21        0.22      2.03 o 
   0  -7  12        1.45        1.57      1.81 o 
   1  -7  12        0.90        1.36      2.03 o 
   2  -7  12       15.41       15.17      1.93 o 
   3  -7  12        0.93        1.43      1.85 o 
   4  -7  12       11.35       16.67      1.90 o 
  -5  -6  12        2.52        1.99      1.69 o 
  -4  -6  12       16.42       18.11      2.36 o 
  -3  -6  12        0.56        2.10      1.87 o 
  -2  -6  12       22.24       25.54      2.08 o 
  -1  -6  12       37.23       44.11      2.42 o 
   0  -6  12        3.77        7.99      1.89 o 
   1  -6  12        1.50        0.52      1.95 o 
   2  -6  12        8.30        8.38      1.81 o 
   3  -6  12       15.46       17.98      1.83 o 
   4  -6  12        8.31        7.99      1.28 o 
  -6  -5  12        1.84        2.28      1.43 o 
  -5  -5  12       25.20       31.74      2.53 o 
  -4  -5  12       48.81       42.97      2.53 o 
  -3  -5  12        3.74        0.77      2.03 o 
  -2  -5  12       41.49       39.98      2.29 o 
  -1  -5  12       19.79       19.89      1.21 o 
   0  -5  12       16.29       15.33      2.09 o 
   1  -5  12        0.11        0.41      1.67 o 
   2  -5  12        0.59        0.22      1.03 o 
   3  -5  12        4.68        5.09      0.88 o 
   4  -5  12        3.78        4.35      2.34 o 
  -7  -4  12        1.09        2.43      1.33 o 
  -6  -4  12       14.12       11.69      1.28 o 
  -5  -4  12        0.01        0.91      1.18 o 
  -4  -4  12        3.44        1.08      1.34 o 
  -3  -4  12       13.91        9.22      0.96 o 
  -2  -4  12       14.80       11.51      0.97 o 
  -1  -4  12       27.76       20.72      0.91 o 
   0  -4  12       28.84       23.48      0.93 o 
   1  -4  12       10.62       12.17      1.14 o 
   2  -4  12       55.01       56.93      1.51 o 
   3  -4  12        0.16       -0.15      1.11 o 
   4  -4  12        8.40       12.01      2.39 o 
  -7  -3  12        1.91        4.12      1.24 o 
  -6  -3  12        2.48        1.04      1.14 o 
  -5  -3  12       58.97       45.83      1.31 o 
  -4  -3  12       27.70       26.96      2.22 o 
  -3  -3  12       18.09       21.75      1.17 o 
  -2  -3  12      131.07      127.35      1.54 o 
  -1  -3  12       33.48       39.95      2.13 o 
   0  -3  12        9.65        6.09      0.94 o 
   1  -3  12       24.69       24.17      0.96 o 
   2  -3  12       27.29       27.75      0.94 o 
   3  -3  12        5.56        4.31      2.23 o 
  -7  -2  12       13.73       16.41      1.15 o 
  -6  -2  12       32.12       27.58      1.14 o 
  -5  -2  12        0.04        0.23      0.87 o 
  -4  -2  12       20.50       21.27      0.86 o 
  -3  -2  12       53.61       38.04      1.11 o 
  -2  -2  12        1.01        1.64      0.80 o 
  -1  -2  12        7.16        7.19      1.08 o 
   0  -2  12       24.18       25.15      1.27 o 
   1  -2  12       12.80       12.76      1.07 o 
   2  -2  12       43.20       44.89      2.36 o 
   3  -2  12        0.00        0.07      2.33 o 
  -8  -1  12        0.57        2.68      2.36 o 
  -7  -1  12        8.25        7.98      2.27 o 
  -6  -1  12        8.10        8.54      2.01 o 
  -5  -1  12       28.41       35.70      2.30 o 
  -4  -1  12        0.15        0.19      0.89 o 
  -3  -1  12      174.12      173.66      1.80 o 
  -2  -1  12       58.20       59.94      1.44 o 
  -1  -1  12        7.44        8.31      1.15 o 
   0  -1  12        2.30        1.50      1.14 o 
   1  -1  12       21.85       26.79      1.20 o 
   2  -1  12        6.13        3.69      1.98 o 
  -8   0  12       20.19       26.07      2.22 o 
  -7   0  12        3.57        4.79      2.13 o 
  -6   0  12       16.07       16.81      1.92 o 
  -5   0  12        9.50       10.38      2.09 o 
  -4   0  12       41.33       36.94      0.98 o 
  -3   0  12        2.42        1.61      1.04 o 
  -2   0  12       65.37       62.74      1.49 o 
  -1   0  12        3.42        3.77      1.19 o 
   0   0  12       11.46        8.85      1.24 o 
   1   0  12        5.02        7.06      1.11 o 
  -8   1  12       12.42       15.03      2.53 o 
  -7   1  12        1.67        3.55      2.21 o 
  -6   1  12        1.87        2.91      2.19 o 
  -5   1  12        3.83        3.63      2.08 o 
  -4   1  12        0.79        2.42      1.74 o 
  -3   1  12      150.77      142.04      3.58 o 
  -2   1  12        1.82        1.48      1.15 o 
  -1   1  12       26.01       25.09      1.40 o 
   0   1  12       10.45       13.61      1.30 o 
   1   1  12       12.21       11.60      2.27 o 
  -7   2  12        3.77        5.58      2.35 o 
  -6   2  12       12.48       14.46      2.14 o 
  -5   2  12        6.27        6.91      2.17 o 
  -4   2  12       40.86       43.13      2.38 o 
  -3   2  12       15.96       11.22      1.78 o 
  -2   2  12       35.88       27.29      4.77 o 
  -1   2  12       10.15        8.09      1.39 o 
   0   2  12        3.49        3.57      1.31 o 
  -7   3  12        7.05        7.52      2.34 o 
  -6   3  12        0.41       -0.33      1.95 o 
  -5   3  12       10.75       12.17      2.25 o 
  -4   3  12       19.52       22.82      2.38 o 
  -3   3  12       15.11        9.95      1.86 o 
  -2   3  12       15.10       19.08      2.10 o 
  -5   4  12       31.86       33.97      2.57 o 
  -4   4  12        0.45        0.57      2.14 o 
   0  -9  13       10.48        9.24      2.47 o 
  -2  -8  13        1.82       -0.21      1.91 o 
  -1  -8  13        7.17        7.70      2.06 o 
   1  -8  13        5.63        4.32      2.09 o 
   2  -8  13        0.96        2.53      2.17 o 
  -4  -7  13        9.71        6.93      2.37 o 
  -3  -7  13        5.04        3.92      2.01 o 
  -2  -7  13       12.77       16.22      2.27 o 
  -1  -7  13        7.17       13.82      2.12 o 
   0  -7  13        4.05        4.51      2.11 o 
   1  -7  13       20.33       21.00      2.15 o 
   2  -7  13        1.64        0.56      2.04 o 
  -5  -6  13        3.25        3.06      2.05 o 
  -4  -6  13        3.78        5.14      2.26 o 
  -3  -6  13        1.85        3.16      1.98 o 
  -2  -6  13        5.87        8.23      2.09 o 
  -1  -6  13        8.58        7.58      1.79 o 
   0  -6  13        0.01        1.14      1.98 o 
   1  -6  13        0.69       -0.32      1.84 o 
   2  -6  13        0.20        1.08      1.80 o 
  -5  -5  13        5.64        6.54      1.38 o 
  -4  -5  13        0.74        1.29      1.52 o 
  -3  -5  13        2.21        3.45      1.80 o 
  -2  -5  13       13.56       15.96      1.95 o 
  -1  -5  13        5.35        5.77      1.31 o 
   0  -5  13        9.90        9.25      1.71 o 
   1  -5  13       30.45       32.37      1.44 o 
   2  -5  13        3.65        3.11      0.92 o 
  -6  -4  13        4.58        5.54      1.28 o 
  -5  -4  13        1.32        2.74      1.19 o 
  -4  -4  13       37.86       36.05      2.25 o 
  -3  -4  13       12.86       10.85      1.59 o 
  -2  -4  13       56.09       54.70      1.70 o 
  -1  -4  13        0.94        1.46      1.25 o 
   0  -4  13        1.15        2.65      1.15 o 
   1  -4  13        2.90        3.07      0.96 o 
   2  -4  13        1.41        0.46      0.87 o 
  -6  -3  13        3.16        4.37      2.02 o 
  -5  -3  13        4.35        4.38      1.79 o 
  -4  -3  13        6.37        6.91      1.90 o 
  -3  -3  13        3.27        3.97      1.85 o 
  -2  -3  13        1.97        0.22      1.16 o 
  -1  -3  13        7.10        4.99      1.12 o 
   0  -3  13       20.22       26.51      1.37 o 
   1  -3  13        5.20        4.94      1.12 o 
   2  -3  13        0.02       -0.91      1.90 o 
  -6  -2  13        1.74        3.07      2.15 o 
  -5  -2  13       41.41       45.19      2.22 o 
  -4  -2  13       84.44       78.33      2.71 o 
  -3  -2  13        0.02        0.51      1.03 o 
  -2  -2  13       26.26       30.80      6.75 o 
  -1  -2  13        3.63        5.15      1.13 o 
   0  -2  13        3.57        4.36      1.21 o 
   1  -2  13        2.58        2.43      1.08 o 
  -7  -1  13       16.45       21.95      2.66 o 
  -6  -1  13        1.81        1.26      1.86 o 
  -5  -1  13        3.45        3.38      2.06 o 
  -4  -1  13        8.04        5.66      1.77 o 
  -3  -1  13        4.71        5.00      1.06 o 
  -2  -1  13        1.71        1.34      1.08 o 
  -1  -1  13        7.65        8.41      1.25 o 
   0  -1  13        6.21        4.64      1.25 o 
   1  -1  13        9.62        8.23      2.09 o 
  -6   0  13        0.32        0.86      1.98 o 
  -5   0  13       24.29       27.28      2.21 o 
  -4   0  13       18.11       18.72      2.12 o 
  -3   0  13        0.66       -0.98      1.89 o 
  -2   0  13       38.98       33.32      5.68 o 
  -1   0  13        7.19        7.16      1.29 o 
   0   0  13        8.72       11.18      1.36 o 
  -6   1  13        1.64        2.89      2.29 o 
  -5   1  13       15.51       15.69      2.27 o 
  -4   1  13        9.21        9.68      2.24 o 
  -3   1  13        2.97        1.53      1.83 o 
  -2   1  13        3.03       -0.06      1.76 o 
  -1   1  13        0.09        0.93      1.82 o 
  -5   2  13        8.04        7.18      2.32 o 
  -4   2  13        0.83        1.59      1.93 o 
  -3   2  13       10.79       11.41      2.15 o 
  -3  -6  14        8.35        9.88      2.44 o 
  -2  -6  14        3.37        6.88      2.26 o 
  -1  -6  14        1.21        1.10      2.23 o 
   0  -6  14       23.53       25.22      3.96 o 
  -4  -5  14        7.64        6.16      2.17 o 
  -3  -5  14        6.81        5.58      1.47 o 
  -2  -5  14        1.45        1.68      1.36 o 
  -1  -5  14       12.37       10.69      2.42 o 
   0  -5  14        0.17        1.10      1.36 o 
  -4  -4  14        0.16        0.74      1.89 o 
  -3  -4  14        7.26       10.62      2.16 o 
  -2  -4  14        5.81        5.88      2.04 o 
  -1  -4  14        1.97        1.69      1.03 o 
   0  -4  14       17.18       19.68      1.19 o 
  -5  -3  14        0.20       -0.28      1.77 o 
  -4  -3  14       13.98       12.79      1.89 o 
  -3  -3  14       29.93       29.87      2.29 o 
  -2  -3  14        0.15        0.14      1.17 o 
  -1  -3  14        9.70       10.79      3.41 o 
   0  -3  14        0.10        0.15      1.31 o 
  -5  -2  14       12.94       14.16      2.25 o 
  -4  -2  14        5.29        4.34      2.18 o 
  -3  -2  14        9.23       10.98      2.25 o 
  -2  -2  14        5.53        3.63      1.16 o 
  -1  -2  14        0.02        0.41      1.22 o 
  -4  -1  14       13.32       13.39      2.05 o 
  -3  -1  14       14.82       17.85      2.22 o 
  -2  -1  14        1.54        0.03      1.94 o 
                                                 
